# Supplementary material for: [(Dibenzo[b,d]thio­phen-4-yl)tellan­yl]methane­thiol
Source: Acta Crystallogr Sect E Struct Rep Online. 2011 Jan 29;67(Pt 2):o519. doi: 10.1107/S160053681100273X (PMC3051493; doi:10.1107/S160053681100273X)
Supplement: Supplementary file 1 [file e-67-0o519-sup1.cif]

##############################################################################
###                                                                        ###
###        Electronic paper (Acta Crystallographica Section E)             ###
###                                                                        ###
##############################################################################
#                                                                            #
# This CIF contains the data in a paper accepted for publication in Acta     #
# Crystallographica Section E. It conforms to the requirements of Notes      #
# for Authors for Section E, and has been peer reviewed under the auspices   #
# of the IUCr Commission on Journals.                                        #
#                                                                            #
# Full details of the Crystallographic Information File format               #
# are given in the paper "The Crystallographic Information File (CIF):       #
# a New Standard Archive File for Crystallography" by S. R. Hall, F. H.      #
# Allen and I. D. Brown [Acta Cryst. (1991), A47, 655-685].                  #
#                                                                            #
# The current version of the core CIF dictionary is obtainable from          #
# ftp://ftp.iucr.org/pub/cif_core.dic. The current version number is 2.4.    #
#                                                                            #
# Software is freely available for graphical display of the structure(s) in  #
# this CIF.  For information consult the CIF home page http://www.iucr.org/  #
# cif/home.html                                                              #
#                                                                            #
# This file may be used for bona fide research purposes within the           #
# scientific community so long as proper attribution is given to the journal # 
# article from which it was obtained.                                        #
#                                                                            #
##############################################################################
                                             
data_global
_audit_creation_method     'form.cif (version 2.0)'
_journal_data_validation_number     ?
_journal_date_recd_electronic     2011-01-15
_journal_date_accepted     2011-01-20
_journal_name_full     'Acta Crystallographica, Section E'
_journal_year     2011
_journal_volume     67
_journal_issue      2
_journal_page_first     o519
_journal_page_last     o519
_journal_paper_category     QO
_journal_coeditor_code     XU5144
_publ_contact_author_name     'Xu-Tang Tao'
_publ_contact_author_address
;
State Key Laboratory of Crystal Materials,
Shandong University,
Jinan 250100,
People's Republic of China
;
_publ_contact_author_email     'lam051227@mail.sdu.edu.cn'
_publ_contact_author_fax     '86-0531-88364518'
_publ_contact_author_phone     '86-0531-88364963'
_publ_section_title
;
[(Dibenzo[<i>b</i>,<i>d</i>]thiophen-4-yl)tellanyl]methanethiol
;
loop_
    _publ_author_name
    _publ_author_address
    'Zuo-Qin Liang'
;
State Key Laboratory of Crystal Materials,
Shandong University,
Jinan 250100,
People's Republic of China
;
    'Xu-Tang Tao'
;
State Key Laboratory of Crystal Materials,
Shandong University,
Jinan 250100,
People's Republic of China
;
data_I
_audit_creation_method     SHELXL-97
_chemical_name_systematic
;
{8-thiatricyclo[7.4.0.0^2,7^]trideca-1(9),2(7),3,5,10,12-hexaen-6-
yltellanyl}methanethiol
;
_chemical_name_common
;
[(Dibenzo[<i>b</i>,<i>d</i>]thiophen-4-yl)tellanyl]methanethiol
;
_chemical_formula_moiety     'C13 H10 S2 Te'
_chemical_formula_sum     'C13 H10 S2 Te'
_chemical_formula_weight     357.93
_chemical_melting_point     ?
_space_group_crystal_system     orthorhombic
_space_group_name_H-M_alt     'P 21 21 21'
_space_group_name_Hall     'P 2ac 2ab'
loop_
    _symmetry_equiv_pos_as_xyz
    'x, y, z'
    '-x+1/2, -y, z+1/2'
    'x+1/2, -y+1/2, -z'
    '-x, y+1/2, -z+1/2'
_cell_length_a     5.49518(12)
_cell_length_b     12.1422(3)
_cell_length_c     19.0529(5)
_cell_angle_alpha     90.00
_cell_angle_beta     90.00
_cell_angle_gamma     90.00
_cell_volume     1271.27(6)
_cell_formula_units_Z     4
_cell_measurement_reflns_used     3403
_cell_measurement_theta_min     3.5150
_cell_measurement_theta_max     28.7797
_cell_measurement_temperature     293(2)
_exptl_crystal_description     block
_exptl_crystal_colour     colorless
_exptl_crystal_size_max     0.58
_exptl_crystal_size_mid     0.45
_exptl_crystal_size_min     0.31
_exptl_crystal_density_diffrn     1.870
_exptl_crystal_density_meas     ?
_exptl_crystal_density_method     'not measured'
_exptl_crystal_F_000     688
_exptl_absorpt_coefficient_mu     2.637
_exptl_absorpt_correction_type     multi-scan
_exptl_absorpt_process_details
                                  '(CrysAlis PRO RED; Oxford Diffraction, 2009)'
_exptl_absorpt_correction_T_min     0.310
_exptl_absorpt_correction_T_max     0.495
_exptl_special_details
;
;
_diffrn_ambient_temperature     293.0
_diffrn_radiation_type     'Mo K\a'
_diffrn_radiation_wavelength     0.7107
_diffrn_radiation_source     'Enhance (Mo) X-ray Source'
_diffrn_radiation_monochromator     graphite
_diffrn_measurement_device_type     'Oxford Diffraction Xcalibur Eos Gemini'
_diffrn_measurement_method     \w
_diffrn_detector_area_resol_mean     16.0355
_diffrn_reflns_number     5117
_diffrn_reflns_av_R_equivalents     0.0539
_diffrn_reflns_theta_min     3.5150
_diffrn_reflns_theta_max     26.37
_diffrn_reflns_theta_full     26.37
_diffrn_measured_fraction_theta_max     0.997
_diffrn_measured_fraction_theta_full     0.997
_diffrn_reflns_limit_h_min     -6
_diffrn_reflns_limit_h_max     7
_diffrn_reflns_limit_k_min     -15
_diffrn_reflns_limit_k_max     7
_diffrn_reflns_limit_l_min     -21
_diffrn_reflns_limit_l_max     24
_diffrn_standards_number     0
_diffrn_standards_interval_count     ?
_diffrn_standards_interval_time     ?
_diffrn_standards_decay_%     ?
_refine_special_details
;
Refinement of <i>F</i>^2^ against ALL reflections. The weighted <i>R</i>-factor
<i>wR</i> and goodness of fit <i>S</i> are based on <i>F</i>^2^, conventional
<i>R</i>-factors <i>R</i> are based on <i>F</i>, with <i>F</i> set to zero for
negative <i>F</i>^2^. The threshold expression of <i>F</i>^2^ >
\s(<i>F</i>^2^) is used only for calculating <i>R</i>-factors(gt) <i>etc</i>.
and is not relevant to the choice of reflections for refinement.
<i>R</i>-factors based on <i>F</i>^2^ are statistically about twice as large
as those based on <i>F</i>, and <i>R</i>- factors based on ALL data will be
even larger.
;
_reflns_number_total     2509
_reflns_number_gt     2248
_reflns_threshold_expression     I>2\s(I)
_refine_ls_structure_factor_coef     Fsqd
_refine_ls_matrix_type     full
_refine_ls_R_factor_all     0.0380
_refine_ls_R_factor_gt     0.0337
_refine_ls_wR_factor_gt     0.0812
_refine_ls_wR_factor_ref     0.0830
_refine_ls_goodness_of_fit_ref     0.977
_refine_ls_restrained_S_all     0.977
_refine_ls_number_reflns     2509
_refine_ls_number_parameters     146
_refine_ls_number_restraints     0
_refine_ls_hydrogen_treatment     constr
_refine_ls_weighting_scheme     calc
_refine_ls_weighting_details
         'calc w=1/[\s^2^(Fo^2^)+(0.0502P)^2^+0.0000P] where P=(Fo^2^+2Fc^2^)/3'
_atom_sites_solution_hydrogens     geom
_atom_sites_solution_primary     direct
_atom_sites_solution_secondary     difmap
_refine_ls_shift/su_max     0.000
_refine_ls_shift/su_mean     0.000
_refine_diff_density_max     0.806
_refine_diff_density_min     -0.548
_refine_ls_extinction_method     none
_refine_ls_extinction_coef     ?
_refine_ls_abs_structure_details     'Flack (1983), 975 Friedel pairs'
_refine_ls_abs_structure_Flack     0.01(3)
loop_
    _atom_type_symbol
    _atom_type_description
    _atom_type_scat_dispersion_real
    _atom_type_scat_dispersion_imag
    _atom_type_scat_source
    'C' 'C' 0.0033 0.0016
                         'International Tables Vol C Tables 4.2.6.8 and 6.1.1.4'
    'H' 'H' 0.0000 0.0000
                         'International Tables Vol C Tables 4.2.6.8 and 6.1.1.4'
    'Te' 'Te' -0.5308 1.6751
                         'International Tables Vol C Tables 4.2.6.8 and 6.1.1.4'
    'S' 'S' 0.1246 0.1234
                         'International Tables Vol C Tables 4.2.6.8 and 6.1.1.4'
_computing_data_collection     'CrysAlis PRO CCD (Oxford Diffraction, 2009)'
_computing_cell_refinement     'CrysAlis PRO CCD (Oxford Diffraction, 2009)'
_computing_data_reduction     'CrysAlis PRO RED (Oxford Diffraction, 2009)'
_computing_structure_solution     'SHELXTL (Sheldrick, 2008)'
_computing_structure_refinement     'SHELXTL (Sheldrick, 2008)'
_computing_molecular_graphics     'SHELXTL (Sheldrick, 2008)'
_computing_publication_material     'SHELXTL (Sheldrick, 2008)'
loop_
    _atom_site_type_symbol
    _atom_site_label
    _atom_site_fract_x
    _atom_site_fract_y
    _atom_site_fract_z
    _atom_site_U_iso_or_equiv
    _atom_site_adp_type
    _atom_site_calc_flag
    _atom_site_refinement_flags
    _atom_site_occupancy
    _atom_site_disorder_assembly
    _atom_site_disorder_group
    Te Te1 0.65007(6) 0.83287(3) 0.120133(19) 0.05366(13) Uani d . 1 . .
    S S1 0.8260(2) 0.97156(10) -0.03248(6) 0.0466(3) Uani d . 1 . .
    S S2 1.0630(4) 0.65872(16) 0.17855(9) 0.0778(5) Uani d . 1 . .
    H H2 0.9995 0.5698 0.1991 0.093 Uiso calc R 1 . .
    C C12 0.9348(8) 0.9486(4) 0.1106(2) 0.0401(10) Uani d . 1 . .
    C C8 1.1849(8) 1.0679(3) 0.0346(2) 0.0373(9) Uani d . 1 . .
    C C4 1.3695(10) 1.1778(4) -0.0677(3) 0.0486(11) Uani d . 1 . .
    H H4 1.4968 1.2065 -0.0412 0.058 Uiso calc R 1 . .
    C C9 1.3274(10) 1.0953(4) 0.0922(3) 0.0466(11) Uani d . 1 . .
    H H9 1.4611 1.1415 0.0868 0.056 Uiso calc R 1 . .
    C C2 1.1594(11) 1.1620(5) -0.1780(3) 0.0551(12) Uani d . 1 . .
    H H2A 1.1483 1.1809 -0.2252 0.066 Uiso calc R 1 . .
    C C13 0.8876(11) 0.6962(4) 0.1038(3) 0.0570(15) Uani d . 1 . .
    H H13A 0.7910 0.6332 0.0895 0.068 Uiso calc R 1 . .
    H H13B 0.9975 0.7137 0.0656 0.068 Uiso calc R 1 . .
    C C3 1.3448(11) 1.2056(4) -0.1376(3) 0.0545(12) Uani d . 1 . .
    H H3 1.4548 1.2543 -0.1579 0.065 Uiso calc R 1 . .
    C C6 1.0149(8) 1.0623(4) -0.0788(2) 0.0394(10) Uani d . 1 . .
    C C7 0.9883(8) 0.9950(4) 0.0445(2) 0.0381(10) Uani d . 1 . .
    C C11 1.0743(9) 0.9798(4) 0.1662(3) 0.0471(12) Uani d . 1 . .
    H H11 1.0404 0.9519 0.2105 0.057 Uiso calc R 1 . .
    C C1 0.9912(9) 1.0912(4) -0.1496(3) 0.0486(12) Uani d . 1 . .
    H H1 0.8648 1.0631 -0.1767 0.058 Uiso calc R 1 . .
    C C10 1.2698(10) 1.0539(5) 0.1574(3) 0.0534(13) Uani d . 1 . .
    H H10 1.3611 1.0750 0.1962 0.064 Uiso calc R 1 . .
    C C5 1.2002(7) 1.1060(4) -0.0370(2) 0.0380(10) Uani d . 1 . .
loop_
    _atom_site_aniso_label
    _atom_site_aniso_U_11
    _atom_site_aniso_U_22
    _atom_site_aniso_U_33
    _atom_site_aniso_U_12
    _atom_site_aniso_U_13
    _atom_site_aniso_U_23
    Te1 0.04305(17) 0.05162(19) 0.0663(2) 0.00382(16) 0.01498(15) 0.01196(17)
    S1 0.0380(5) 0.0542(7) 0.0475(6) -0.0110(6) -0.0028(5) 0.0017(5)
    S2 0.1032(13) 0.0683(10) 0.0621(9) 0.0296(10) -0.0107(8) 0.0080(8)
    C12 0.041(2) 0.036(2) 0.042(3) 0.0116(18) 0.006(2) 0.004(2)
    C8 0.035(2) 0.030(2) 0.048(2) 0.0031(18) 0.001(2) -0.0034(18)
    C4 0.047(3) 0.041(2) 0.058(3) -0.010(3) 0.003(2) -0.003(2)
    C9 0.044(2) 0.042(2) 0.054(3) -0.003(2) -0.008(2) -0.004(2)
    C2 0.066(3) 0.055(3) 0.045(2) 0.011(4) 0.010(3) 0.006(2)
    C13 0.067(4) 0.043(3) 0.061(3) 0.009(2) -0.006(3) -0.005(2)
    C3 0.058(3) 0.045(3) 0.060(3) -0.006(3) 0.013(3) 0.010(2)
    C6 0.036(2) 0.036(2) 0.046(3) 0.0048(19) 0.008(2) -0.007(2)
    C7 0.034(2) 0.029(2) 0.052(3) 0.0093(17) 0.001(2) -0.001(2)
    C11 0.060(3) 0.040(3) 0.041(2) 0.018(2) 0.000(2) 0.004(2)
    C1 0.049(3) 0.047(3) 0.050(3) -0.004(2) -0.003(2) -0.001(2)
    C10 0.057(3) 0.052(3) 0.051(3) 0.004(3) -0.015(2) -0.010(2)
    C5 0.036(2) 0.033(2) 0.045(2) 0.0048(17) 0.0011(19) -0.0028(19)
_geom_special_details
;
All e.s.d.'s (except the e.s.d. in the dihedral angle between two l.s. planes)
are estimated using the full covariance matrix. The cell e.s.d.'s are taken
into account individually in the estimation of e.s.d.'s in distances, angles
and torsion angles; correlations between e.s.d.'s in cell parameters are only
used when they are defined by crystal symmetry. An approximate (isotropic)
treatment of cell e.s.d.'s is used for estimating e.s.d.'s involving l.s.
planes.
;
loop_
    _geom_bond_atom_site_label_1
    _geom_bond_atom_site_label_2
    _geom_bond_site_symmetry_2
    _geom_bond_distance
    _geom_bond_publ_flag
    Te1 C12 . 2.111(5) ?
    Te1 C13 . 2.134(5) ?
    S1 C6 . 1.753(5) ?
    S1 C7 . 1.739(5) ?
    S2 H2 . 1.2000 ?
    S2 C13 . 1.778(6) ?
    C12 C7 . 1.412(7) ?
    C12 C11 . 1.360(7) ?
    C8 C9 . 1.389(6) ?
    C8 C7 . 1.409(6) ?
    C8 C5 . 1.443(6) ?
    C4 H4 . 0.9300 ?
    C4 C3 . 1.381(8) ?
    C4 C5 . 1.403(7) ?
    C9 H9 . 0.9300 ?
    C9 C10 . 1.376(8) ?
    C2 H2A . 0.9300 ?
    C2 C3 . 1.382(8) ?
    C2 C1 . 1.374(8) ?
    C13 H13A . 0.9700 ?
    C13 H13B . 0.9700 ?
    C3 H3 . 0.9300 ?
    C6 C1 . 1.399(7) ?
    C6 C5 . 1.397(6) ?
    C11 H11 . 0.9300 ?
    C11 C10 . 1.411(8) ?
    C1 H1 . 0.9300 ?
    C10 H10 . 0.9300 ?
loop_
    _geom_angle_atom_site_label_1
    _geom_angle_atom_site_label_2
    _geom_angle_atom_site_label_3
    _geom_angle_site_symmetry_1
    _geom_angle_site_symmetry_3
    _geom_angle
    _geom_angle_publ_flag
    Te1 C13 H13A . . 108.6 ?
    Te1 C13 H13B . . 108.6 ?
    S2 C13 Te1 . . 114.5(3) ?
    S2 C13 H13A . . 108.6 ?
    S2 C13 H13B . . 108.6 ?
    C12 Te1 C13 . . 93.0(2) ?
    C12 C7 S1 . . 125.5(3) ?
    C12 C11 H11 . . 119.5 ?
    C12 C11 C10 . . 121.0(5) ?
    C8 C9 H9 . . 120.1 ?
    C8 C7 S1 . . 112.5(3) ?
    C8 C7 C12 . . 122.0(4) ?
    C4 C3 C2 . . 121.0(5) ?
    C4 C3 H3 . . 119.5 ?
    C4 C5 C8 . . 129.2(4) ?
    C9 C8 C7 . . 118.5(4) ?
    C9 C8 C5 . . 129.6(4) ?
    C9 C10 C11 . . 121.0(5) ?
    C9 C10 H10 . . 119.5 ?
    C2 C3 H3 . . 119.5 ?
    C2 C1 C6 . . 118.3(5) ?
    C2 C1 H1 . . 120.9 ?
    C13 S2 H2 . . 109.5 ?
    H13A C13 H13B . . 107.6 ?
    C3 C4 H4 . . 120.4 ?
    C3 C4 C5 . . 119.3(5) ?
    C3 C2 H2A . . 119.4 ?
    C6 C1 H1 . . 120.9 ?
    C6 C5 C8 . . 112.0(4) ?
    C6 C5 C4 . . 118.8(4) ?
    C7 S1 C6 . . 91.0(2) ?
    C7 C12 Te1 . . 119.8(3) ?
    C7 C8 C5 . . 111.9(4) ?
    C11 C12 Te1 . . 122.4(4) ?
    C11 C12 C7 . . 117.8(4) ?
    C11 C10 H10 . . 119.5 ?
    C1 C2 H2A . . 119.4 ?
    C1 C2 C3 . . 121.1(5) ?
    C1 C6 S1 . . 126.0(4) ?
    C10 C9 C8 . . 119.7(5) ?
    C10 C9 H9 . . 120.1 ?
    C10 C11 H11 . . 119.5 ?
    C5 C4 H4 . . 120.4 ?
    C5 C6 S1 . . 112.5(4) ?
    C5 C6 C1 . . 121.5(5) ?
loop_
    _geom_torsion_atom_site_label_1
    _geom_torsion_atom_site_label_2
    _geom_torsion_atom_site_label_3
    _geom_torsion_atom_site_label_4
    _geom_torsion_site_symmetry_1
    _geom_torsion_site_symmetry_2
    _geom_torsion_site_symmetry_3
    _geom_torsion_site_symmetry_4
    _geom_torsion
    _geom_torsion_publ_flag
    Te1 C12 C7 S1 . . . . 4.0(5) ?
    Te1 C12 C7 C8 . . . . -176.4(3) ?
    Te1 C12 C11 C10 . . . . 177.3(4) ?
    S1 C6 C1 C2 . . . . -178.6(4) ?
    S1 C6 C5 C8 . . . . -1.9(5) ?
    S1 C6 C5 C4 . . . . 178.4(4) ?
    C12 Te1 C13 S2 . . . . 78.3(3) ?
    C12 C11 C10 C9 . . . . -1.0(8) ?
    C8 C9 C10 C11 . . . . 2.9(8) ?
    C9 C8 C7 S1 . . . . 178.9(3) ?
    C9 C8 C7 C12 . . . . -0.7(6) ?
    C9 C8 C5 C4 . . . . 2.6(8) ?
    C9 C8 C5 C6 . . . . -177.2(4) ?
    C13 Te1 C12 C7 . . . . 91.8(4) ?
    C13 Te1 C12 C11 . . . . -87.1(4) ?
    C3 C4 C5 C8 . . . . -178.2(5) ?
    C3 C4 C5 C6 . . . . 1.6(7) ?
    C3 C2 C1 C6 . . . . -1.2(8) ?
    C6 S1 C7 C12 . . . . 178.1(4) ?
    C6 S1 C7 C8 . . . . -1.5(3) ?
    C7 S1 C6 C1 . . . . -177.9(4) ?
    C7 S1 C6 C5 . . . . 1.9(3) ?
    C7 C12 C11 C10 . . . . -1.6(7) ?
    C7 C8 C9 C10 . . . . -1.9(7) ?
    C7 C8 C5 C4 . . . . -179.5(5) ?
    C7 C8 C5 C6 . . . . 0.7(5) ?
    C11 C12 C7 S1 . . . . -177.0(3) ?
    C11 C12 C7 C8 . . . . 2.5(6) ?
    C1 C2 C3 C4 . . . . 1.1(8) ?
    C1 C6 C5 C8 . . . . 178.0(4) ?
    C1 C6 C5 C4 . . . . -1.8(7) ?
    C5 C8 C9 C10 . . . . 175.8(5) ?
    C5 C8 C7 S1 . . . . 0.7(5) ?
    C5 C8 C7 C12 . . . . -178.9(4) ?
    C5 C4 C3 C2 . . . . -1.3(8) ?
    C5 C6 C1 C2 . . . . 1.6(7) ?
loop_
    _geom_hbond_atom_site_label_D
    _geom_hbond_atom_site_label_H
    _geom_hbond_atom_site_label_A
    _geom_hbond_site_symmetry_A
    _geom_hbond_distance_DH
    _geom_hbond_distance_HA
    _geom_hbond_distance_DA
    _geom_hbond_angle_DHA
    C13 H13A Cg 3_465 0.97 2.90 3.846(6) 166
