# Supplementary material for: [(Dibenzo[b,d]thio­phen-4-yl)tellan­yl]methane­thiol
Source: Acta Crystallogr Sect E Struct Rep Online. 2011 Jan 29;67(Pt 2):o519. doi: 10.1107/S160053681100273X (PMC3051493; doi:10.1107/S160053681100273X)
Supplement: Supplementary file 2 [file e-67-0o519-Isup2.hkl]

# 
# h,k,l, Fc-squared, Fo-squared, sigma(Fo-squared) and status flag 
# 
data_I
_shelx_title ' 100710b_TeS3 in P212121' 
_shelx_refln_list_code          4 
_shelx_F_calc_maximum      238.78 
_exptl_crystal_F_000       688.00 
_reflns_d_resolution_high  0.8001 
 
loop_ 
 _symmetry_equiv_pos_as_xyz 
 'x, y, z' 
 '-x+1/2, -y, z+1/2' 
 'x+1/2, -y+1/2, -z' 
 '-x, y+1/2, -z+1/2' 
 
_cell_length_a     5.4952 
_cell_length_b    12.1422 
_cell_length_c    19.0529 
_cell_angle_alpha  90.000 
_cell_angle_beta   90.000 
_cell_angle_gamma  90.000 
 
_shelx_F_squared_multiplier     1.000 
 
loop_ 
 _refln_index_h 
 _refln_index_k 
 _refln_index_l 
 _refln_F_squared_calc 
 _refln_F_squared_meas 
 _refln_F_squared_sigma 
 _refln_observed_status 
   2   0   0      899.11      841.28     23.35 o 
   4   0   0     5042.03     4661.24     44.96 o 
   6   0   0     2438.39     2404.20     62.11 o 
   1   1   0     1633.28     1718.47     75.03 o 
   2   1   0    18816.39    18036.89    525.48 o 
   3   1   0      988.15      938.60     16.19 o 
   4   1   0      839.13      812.98     10.54 o 
   5   1   0      889.83      838.73     19.91 o 
   6   1   0      437.61      485.99     35.09 o 
   1   2   0    18971.02    20674.10    597.07 o 
   2   2   0      230.71      264.47     21.38 o 
   3   2   0     4632.52     4490.87    112.07 o 
   4   2   0     2397.57     2317.61     34.55 o 
   5   2   0       42.13       47.09     14.34 o 
   6   2   0        2.67        7.47     25.86 o 
   1   3   0     5057.10     5554.69    117.65 o 
   2   3   0      701.39      820.22     15.70 o 
   3   3   0     1767.84     1692.65     31.16 o 
   4   3   0      165.67      155.98      6.27 o 
   5   3   0      984.06      910.79     40.25 o 
   6   3   0        6.17        2.05     14.28 o 
   0   4   0     5575.12     6731.89     52.43 o 
   1   4   0    11607.38    12989.74    134.60 o 
   2   4   0      246.61      294.57     13.91 o 
   3   4   0     9331.07     9012.19    243.00 o 
   4   4   0      584.91      523.01     10.99 o 
   5   4   0       53.71       63.77     15.40 o 
   6   4   0       79.94       76.30     17.26 o 
   1   5   0     5818.79     6300.78     41.05 o 
   2   5   0    15567.81    15700.90     94.57 o 
   3   5   0        0.76       12.39     13.13 o 
   4   5   0      997.62      979.65     27.85 o 
   5   5   0      597.53      550.84     26.24 o 
   6   5   0       99.29      121.66     17.86 o 
   0   6   0    23196.49    25665.77    126.40 o 
   1   6   0      900.27     1036.51     51.18 o 
   2   6   0      340.12      318.77     21.49 o 
   3   6   0      246.73      219.99     20.05 o 
   4   6   0     3371.06     3331.75    159.98 o 
   5   6   0      102.40      100.30     18.22 o 
   6   6   0      438.98      441.08     34.88 o 
   1   7   0     4598.36     4968.30     93.91 o 
   2   7   0     3940.56     4077.15     58.85 o 
   3   7   0       32.91       24.77     16.57 o 
   4   7   0      130.03      161.83     24.18 o 
   5   7   0      312.23      299.18     21.12 o 
   6   7   0      237.42      283.51     23.12 o 
   0   8   0     5485.68     5558.39     71.47 o 
   1   8   0     1143.18     1267.90     45.52 o 
   2   8   0      141.27      145.54     20.61 o 
   3   8   0     1627.91     1603.62     43.10 o 
   4   8   0      933.22      936.11     27.97 o 
   5   8   0       42.08       60.99     18.76 o 
   1   9   0     3754.50     3759.31     45.22 o 
   2   9   0      197.15      212.95     24.88 o 
   3   9   0      768.72      820.50     36.63 o 
   4   9   0      170.94      134.14     18.73 o 
   5   9   0      697.76      654.67     27.75 o 
   0  10   0     1090.54     1121.20     42.50 o 
   1  10   0     2772.51     2901.26     43.70 o 
   2  10   0        7.71        9.29     24.03 o 
   3  10   0     1870.12     1979.04     53.49 o 
   4  10   0      109.17       95.41     17.94 o 
   5  10   0       39.37       32.76     17.81 o 
   1  11   0       91.42       83.39     19.11 o 
   2  11   0     1690.71     1848.45     55.29 o 
   3  11   0        7.50       17.81     23.23 o 
   4  11   0      280.01      271.65     23.61 o 
   0  12   0     2070.07     1940.66     57.72 o 
   1  12   0      139.80      105.53     20.06 o 
   2  12   0       16.21       87.94     31.29 o 
   3  12   0       10.13        2.56     22.45 o 
   4  12   0      252.55      259.98     21.39 o 
   1  13   0      117.14      121.51     21.35 o 
   2  13   0      772.17      779.88     45.41 o 
   3  13   0       11.43        3.69     23.89 o 
   0  14   0      267.93      297.28     34.46 o 
   1  14   0      152.01      141.02     34.37 o 
   2  14   0       91.72       72.23     30.19 o 
   1  15   0      415.63      408.66     41.48 o 
   1   0   1      292.95      256.92      5.83 o 
   2   0   1     3230.88     3027.15     24.80 o 
   3   0   1     8143.41     7691.05    129.59 o 
   4   0   1      288.25      306.79      7.37 o 
   5   0   1      244.24      259.95     18.17 o 
   6   0   1      182.53      260.92     31.21 o 
  -6   1   1      255.26      256.89     18.78 o 
  -5   1   1     1598.71     1504.87     61.28 o 
  -4   1   1     2502.01     2383.36     43.09 o 
  -3   1   1      677.25      698.72     15.23 o 
  -2   1   1     1671.27     1725.53     53.37 o 
  -1   1   1     4178.45     4676.11    203.76 o 
   1   1   1     4846.90     5190.25    229.42 o 
   2   1   1     1784.43     1765.59     41.85 o 
   3   1   1      732.67      740.37     10.33 o 
   4   1   1     2487.64     2379.24     25.13 o 
   5   1   1     1448.28     1373.36     23.40 o 
   6   1   1      279.56      295.58     32.89 o 
  -6   2   1      445.07      440.74     21.59 o 
  -5   2   1     1642.01     1683.56     37.21 o 
  -4   2   1     2182.99     2092.65     55.90 o 
  -3   2   1     1244.00     1227.14     44.79 o 
  -2   2   1     4802.55     5012.31    122.28 o 
  -1   2   1    29866.89    29309.74   1641.98 o 
   0   2   1     9521.34    10666.92     46.66 o 
   1   2   1    30429.99    31252.09    961.74 o 
   2   2   1     4892.16     4972.25    156.70 o 
   3   2   1     1186.86     1159.26     28.37 o 
   4   2   1     2123.42     1920.07     21.58 o 
   5   2   1     1615.03     1577.58     30.63 o 
   6   2   1      418.95      425.54     37.50 o 
  -6   3   1      243.82      263.61     20.40 o 
  -5   3   1       46.08       38.94     13.67 o 
  -4   3   1     1446.32     1458.11     27.54 o 
  -3   3   1     7632.58     7689.47    279.64 o 
  -2   3   1     3994.78     4122.66    135.01 o 
  -1   3   1    26121.09    29225.88    228.76 o 
   0   3   1     1106.44     1330.87     47.97 o 
   1   3   1    25820.38    27816.23    621.78 o 
   2   3   1     3881.32     4011.96    137.89 o 
   3   3   1     7579.06     7467.20    171.82 o 
   4   3   1     1372.92     1342.77     28.71 o 
   5   3   1       46.49       46.85     13.63 o 
   6   3   1      232.32      226.81     34.20 o 
  -6   4   1      391.25      358.99     22.15 o 
  -5   4   1      738.95      751.72     25.12 o 
  -4   4   1     2383.56     2380.57     33.92 o 
  -3   4   1     2094.13     2200.12     69.71 o 
  -2   4   1     9504.90    10234.38    288.94 o 
  -1   4   1     2585.13     2636.04     41.73 o 
   0   4   1     5580.96     5628.77    245.34 o 
   1   4   1     2901.12     3038.69     72.31 o 
   2   4   1     9773.62    10743.71    308.07 o 
   3   4   1     2131.81     2159.19     51.24 o 
   4   4   1     2438.07     2368.30     34.44 o 
   5   4   1      728.17      725.82     24.69 o 
   6   4   1      422.99      434.83     22.98 o 
  -6   5   1      201.67      198.11     32.66 o 
  -5   5   1     1044.62      936.45     29.39 o 
  -4   5   1      679.21      738.05     50.62 o 
  -3   5   1      902.49      919.59     66.66 o 
  -2   5   1     2850.88     2944.40     24.58 o 
  -1   5   1     2580.95     2702.23     28.15 o 
   0   5   1     5734.79     6578.47    217.07 o 
   1   5   1     2778.05     3003.54     85.93 o 
   2   5   1     2769.05     3038.29     88.66 o 
   3   5   1      864.86      839.43     42.41 o 
   4   5   1      742.71      760.95     16.78 o 
   5   5   1     1076.77      956.58     59.56 o 
   6   5   1      197.17      191.26     18.20 o 
  -6   6   1      253.23      283.36     32.42 o 
  -5   6   1       71.50       93.05     19.44 o 
  -4   6   1      109.85      126.89     11.98 o 
  -3   6   1     3687.92     3538.21    162.40 o 
  -2   6   1     4090.83     4257.43     30.33 o 
  -1   6   1      954.55     1069.75     71.19 o 
   0   6   1      170.33      260.82     18.86 o 
   1   6   1      769.85      814.14     36.00 o 
   2   6   1     3879.90     3939.97     36.63 o 
   3   6   1     3683.75     3539.85    252.59 o 
   4   6   1      112.99      124.19     15.62 o 
   5   6   1       73.96       92.30     19.15 o 
   6   6   1      254.82      283.60     36.89 o 
  -6   7   1      324.48      341.48     42.31 o 
  -5   7   1      330.86      303.15     22.95 o 
  -4   7   1     1162.54     1114.29     44.56 o 
  -3   7   1      152.84      150.73     12.94 o 
  -2   7   1      820.29      857.92     31.70 o 
  -1   7   1     1484.13     1511.73     57.31 o 
   0   7   1    12017.45    12323.13     68.60 o 
   1   7   1     1434.05     1525.65     26.55 o 
   2   7   1      780.04      801.25     20.84 o 
   3   7   1      174.41      171.64     15.03 o 
   4   7   1     1165.11     1090.23     70.09 o 
   5   7   1      324.73      309.87     22.00 o 
   6   7   1      317.18      296.23     22.06 o 
  -5   8   1      473.75      456.64     33.20 o 
  -4   8   1      744.24      738.29     24.81 o 
  -3   8   1      480.19      486.58     28.95 o 
  -2   8   1      887.01      896.79     34.65 o 
  -1   8   1     3300.97     3435.40     48.83 o 
   0   8   1     1448.29     1503.52     29.02 o 
   1   8   1     3338.49     3418.52     63.72 o 
   2   8   1      841.07      884.21     23.33 o 
   3   8   1      430.94      424.92     27.31 o 
   4   8   1      738.55      678.19     25.26 o 
   5   8   1      496.41      458.30     38.84 o 
  -5   9   1        0.75       14.15     16.16 o 
  -4   9   1      516.82      483.17     30.91 o 
  -3   9   1     1063.10     1108.43     40.32 o 
  -2   9   1      760.40      774.80     35.54 o 
  -1   9   1     1041.02     1032.18     50.19 o 
   0   9   1     1430.92     1555.29     38.98 o 
   1   9   1     1074.86     1097.93     46.16 o 
   2   9   1      802.33      757.42     24.06 o 
   3   9   1     1026.43     1039.28     39.21 o 
   4   9   1      515.21      483.56     24.41 o 
   5   9   1        0.72       18.71     16.79 o 
  -5  10   1      150.11      122.69     19.88 o 
  -4  10   1      239.04      272.82     28.92 o 
  -3  10   1      743.51      767.44     38.34 o 
  -2  10   1      515.05      507.27     31.71 o 
  -1  10   1      741.25      771.51     41.97 o 
   0  10   1     1054.30     1077.85     37.24 o 
   1  10   1      717.48      714.55     29.93 o 
   2  10   1      507.81      531.06     23.02 o 
   3  10   1      746.08      750.46     38.39 o 
   4  10   1      241.19      235.03     20.58 o 
   5  10   1      153.78      154.95     20.00 o 
  -4  11   1      165.33      163.67     20.23 o 
  -3  11   1      513.80      516.98     36.63 o 
  -2  11   1      234.74      277.17     31.78 o 
  -1  11   1      838.32      827.32     28.50 o 
   0  11   1      217.28      217.76     20.87 o 
   1  11   1      848.04      830.77     28.25 o 
   2  11   1      230.07      229.68     20.68 o 
   3  11   1      490.58      434.20     23.44 o 
   4  11   1      153.97      173.96     19.90 o 
  -4  12   1      119.09      129.21     19.27 o 
  -3  12   1      382.71      351.56     32.01 o 
  -2  12   1     1096.68     1140.36     48.75 o 
  -1  12   1      293.31      258.13     31.75 o 
   0  12   1       25.99       30.28     18.77 o 
   1  12   1      277.26      301.71     23.76 o 
   2  12   1     1087.37     1149.98     49.42 o 
   3  12   1      358.45      315.16     30.45 o 
   4  12   1      126.13      133.01     20.07 o 
  -3  13   1      108.18      123.70     30.78 o 
  -2  13   1       59.95       78.12     26.68 o 
  -1  13   1       97.55      111.67     26.76 o 
   0  13   1      693.70      695.01     30.70 o 
   1  13   1       96.16       73.85     20.34 o 
   2  13   1       50.31       42.89     31.19 o 
   3  13   1      117.24      107.91     18.21 o 
  -2  14   1       48.73       43.08     30.71 o 
  -1  14   1      294.77      274.42     36.17 o 
   0  14   1      185.72      195.05     25.37 o 
   1  14   1      295.95      289.99     24.87 o 
   2  14   1       39.62       59.28     31.20 o 
  -1  15   1       93.76      129.99     35.69 o 
   0  15   1       13.75       24.26     32.56 o 
   1  15   1       99.13      100.74     21.62 o 
   1   0   2    17208.96    15109.22    114.34 o 
   2   0   2     1302.64     1276.45     13.67 o 
   3   0   2     1639.91     1552.28     33.02 o 
   4   0   2       74.15       78.38      5.78 o 
   5   0   2     3382.03     3278.85     31.24 o 
   6   0   2      301.55      353.79     32.28 o 
  -6   1   2       95.21       91.81     22.66 o 
  -5   1   2       81.76      123.81     16.46 o 
  -4   1   2      875.14      806.21     37.68 o 
  -3   1   2    10492.91    10316.85    349.21 o 
  -2   1   2     1292.78     1450.07     43.32 o 
  -1   1   2     1211.62     1152.74     59.00 o 
   1   1   2     1420.61     1426.26    115.00 o 
   2   1   2     1238.35     1279.71     44.09 o 
   3   1   2    10487.77     9908.01     52.93 o 
   4   1   2      868.57      866.93     37.98 o 
   5   1   2       79.02       98.46     11.91 o 
   6   1   2      118.30      163.27     25.25 o 
  -6   2   2      425.05      457.14     23.55 o 
  -5   2   2     1536.83     1524.43     62.39 o 
  -4   2   2     3385.75     3230.73    127.39 o 
  -3   2   2      153.80      135.65      5.42 o 
  -2   2   2    12839.96    13202.44    359.18 o 
  -1   2   2    18338.98    19119.24    464.00 o 
   0   2   2     4986.37     5679.32    392.52 o 
   1   2   2    18610.71    17917.06    815.40 o 
   2   2   2    13012.15    12787.68    379.46 o 
   3   2   2      154.86      139.55      4.60 o 
   4   2   2     3391.40     3115.42     28.08 o 
   5   2   2     1576.31     1620.39     46.70 o 
   6   2   2      480.18      500.57     37.02 o 
  -6   3   2     1068.24     1091.44     66.54 o 
  -5   3   2       29.36       23.34     14.98 o 
  -4   3   2     3183.63     2951.11     88.10 o 
  -3   3   2      179.32      179.57      7.29 o 
  -2   3   2     5009.31     5539.81    145.29 o 
  -1   3   2     5709.97     6335.58     58.36 o 
   0   3   2     2806.13     2775.29     30.36 o 
   1   3   2     5732.94     6082.21    303.39 o 
   2   3   2     5197.78     5759.66    245.96 o 
   3   3   2      169.54      165.56      5.14 o 
   4   3   2     3050.98     2759.77     26.78 o 
   5   3   2       32.20       32.88     13.06 o 
   6   3   2     1023.78     1139.45     51.27 o 
  -6   4   2      375.13      386.13     23.67 o 
  -5   4   2      808.18      725.64     41.91 o 
  -4   4   2      855.17      921.35     34.31 o 
  -3   4   2      140.81      154.90      6.73 o 
  -2   4   2     6151.44     6166.86    200.14 o 
  -1   4   2     4373.63     4943.53     74.14 o 
   0   4   2     1360.54     1645.25     91.25 o 
   1   4   2     4186.84     4727.19    187.55 o 
   2   4   2     6379.41     6216.55    208.19 o 
   3   4   2      122.61      124.20      7.12 o 
   4   4   2      833.70      830.32     13.90 o 
   5   4   2      809.83      686.45     24.00 o 
   6   4   2      345.60      392.51     35.95 o 
  -6   5   2       87.35       96.20     22.63 o 
  -5   5   2       30.64       51.00     16.82 o 
  -4   5   2      322.20      331.47     15.75 o 
  -3   5   2     3245.24     3348.02     96.70 o 
  -2   5   2     1154.68     1160.12     48.19 o 
  -1   5   2     5287.37     5662.84     57.29 o 
   0   5   2     1436.64     1455.41    101.81 o 
   1   5   2     5016.93     5370.82    304.63 o 
   2   5   2     1059.07     1118.23     55.16 o 
   3   5   2     3131.94     3036.15    221.87 o 
   4   5   2      415.72      365.34     17.41 o 
   5   5   2       32.15       57.05     16.31 o 
   6   5   2       91.21      111.34     29.43 o 
  -6   6   2       12.33       20.03     17.47 o 
  -5   6   2     2286.66     2086.99     41.04 o 
  -4   6   2       21.81       24.25     12.29 o 
  -3   6   2      475.40      468.72     25.35 o 
  -2   6   2        6.34       20.01      5.86 o 
  -1   6   2     9343.77    10056.34     82.61 o 
   0   6   2       27.70       43.29     11.06 o 
   1   6   2     9378.89     9906.60    199.92 o 
   2   6   2        5.79       -0.89     11.14 o 
   3   6   2      547.57      532.88     26.12 o 
   4   6   2       17.87        7.56     12.62 o 
   5   6   2     2314.45     2139.50     40.29 o 
   6   6   2       13.41       20.63     16.82 o 
  -6   7   2      197.13      192.32     22.10 o 
  -5   7   2       58.20       57.50     18.24 o 
  -4   7   2      280.05      279.48     18.91 o 
  -3   7   2     4781.14     5067.98     67.60 o 
  -2   7   2      208.69      230.34     14.73 o 
  -1   7   2     1673.46     1737.01     40.65 o 
   0   7   2     1917.87     1902.48     97.33 o 
   1   7   2     1787.51     1815.06     63.14 o 
   2   7   2      165.00      153.93     13.79 o 
   3   7   2     4808.57     4638.38    386.52 o 
   4   7   2      285.04      247.51     20.64 o 
   5   7   2       59.90       70.01     16.38 o 
   6   7   2      199.62      161.35     18.34 o 
  -5   8   2      353.28      391.94     24.07 o 
  -4   8   2     1146.65     1153.98     30.21 o 
  -3   8   2      781.02      747.06     33.36 o 
  -2   8   2     3119.24     3059.80     63.28 o 
  -1   8   2     1740.32     1735.02     43.69 o 
   0   8   2        7.77       15.06     14.14 o 
   1   8   2     1845.30     1924.12     62.20 o 
   2   8   2     3155.95     3260.20    141.31 o 
   3   8   2      750.14      686.50     23.25 o 
   4   8   2     1176.47     1078.69     29.11 o 
   5   8   2      331.85      347.46     22.74 o 
  -5   9   2       51.14       45.42     22.06 o 
  -4   9   2      741.25      779.41     56.93 o 
  -3   9   2       65.45       21.53     22.68 o 
  -2   9   2     1070.21     1086.19     39.82 o 
  -1   9   2       18.25        9.76     20.42 o 
   0   9   2     3818.70     3875.42    204.15 o 
   1   9   2       18.36       -0.10     15.99 o 
   2   9   2     1095.24     1121.33     27.48 o 
   3   9   2       60.63       36.57     15.54 o 
   4   9   2      720.44      711.62     25.67 o 
   5   9   2       50.72       62.91     16.85 o 
  -5  10   2      164.36      154.94     21.08 o 
  -4  10   2      277.52      288.42     20.68 o 
  -3  10   2      111.67      128.48     24.68 o 
  -2  10   2     1044.18     1033.76     42.40 o 
  -1  10   2      247.21      291.72     28.18 o 
   0  10   2      145.16      163.67     18.72 o 
   1  10   2      255.44      266.53     20.58 o 
   2  10   2     1050.33     1087.25     64.92 o 
   3  10   2      110.01      124.22     17.48 o 
   4  10   2      260.94      269.78     30.43 o 
   5  10   2      142.54      139.25     19.45 o 
  -4  11   2      168.38      160.38     19.82 o 
  -3  11   2      741.68      735.42     39.47 o 
  -2  11   2       84.05       75.09     27.37 o 
  -1  11   2      244.69      254.48     32.10 o 
   0  11   2      413.98      402.09     22.49 o 
   1  11   2      282.08      319.54     22.75 o 
   2  11   2       77.95       65.88     17.86 o 
   3  11   2      735.04      665.96     37.09 o 
   4  11   2      184.56      156.54     19.58 o 
  -4  12   2        8.56       21.73     23.38 o 
  -3  12   2       37.36       62.35     27.32 o 
  -2  12   2       88.50      110.24     27.28 o 
  -1  12   2      765.60      716.71     38.83 o 
   0  12   2        8.97        2.11     18.58 o 
   1  12   2      744.06      738.60     29.60 o 
   2  12   2       88.04       96.65     14.65 o 
   3  12   2       48.31       49.46     16.90 o 
   4  12   2        7.46        0.67     16.17 o 
  -3  13   2      246.25      245.52     32.97 o 
  -2  13   2      134.29      104.86     32.85 o 
  -1  13   2      240.44      264.68     36.23 o 
   0  13   2      244.20      289.10     33.77 o 
   1  13   2      228.77      208.46     23.49 o 
   2  13   2      131.08      103.08     15.08 o 
   3  13   2      253.27      249.98     21.09 o 
  -2  14   2      422.24      378.99     36.75 o 
  -1  14   2      115.18      101.35     31.01 o 
   0  14   2       26.90       36.61     24.76 o 
   1  14   2      129.34      102.29     22.43 o 
   2  14   2      402.30      374.61     34.20 o 
   0  15   2      256.82      240.97     36.11 o 
   1   0   3     5497.32     5018.68     86.83 o 
   2   0   3    14366.82    13006.92     80.88 o 
   3   0   3     6961.47     6463.29     81.85 o 
   4   0   3      762.84      677.47     11.48 o 
   5   0   3      153.78      155.12     10.63 o 
   6   0   3      141.07      183.86     27.51 o 
  -6   1   3      303.20      289.95     21.71 o 
  -5   1   3     1497.39     1421.40     30.48 o 
  -4   1   3     1988.83     1911.73     63.04 o 
  -3   1   3     5372.33     5200.77    229.21 o 
  -2   1   3     4388.45     4482.91    151.89 o 
  -1   1   3    12701.26    12029.22    498.40 o 
   0   1   3    14069.35    15299.42     55.70 o 
   1   1   3    12880.13    14054.50     45.03 o 
   2   1   3     4199.20     4178.38    180.20 o 
   3   1   3     5277.67     4826.14     50.94 o 
   4   1   3     2069.84     2018.91     34.09 o 
   5   1   3     1370.54     1333.77     22.33 o 
   6   1   3      274.41      287.65     28.33 o 
  -6   2   3      246.17      272.09     62.33 o 
  -5   2   3      547.58      527.90     22.02 o 
  -4   2   3     1229.87     1195.63     36.19 o 
  -3   2   3      921.78      944.90     48.91 o 
  -2   2   3      784.30      856.06     19.73 o 
  -1   2   3     6897.57     7163.54    188.72 o 
   0   2   3    16021.33    17546.04     68.26 o 
   1   2   3     6589.97     7121.90    615.53 o 
   2   2   3      666.44      682.67     30.68 o 
   3   2   3     1059.68      985.42     43.87 o 
   4   2   3     1194.27     1150.61     31.18 o 
   5   2   3      574.54      594.05     19.57 o 
  -6   3   3      387.79      386.72     28.94 o 
  -5   3   3      139.97      155.06     17.31 o 
  -4   3   3      181.11      209.21     10.80 o 
  -3   3   3     1546.95     1501.79     56.79 o 
  -2   3   3    11925.96    12453.42    368.99 o 
  -1   3   3     5919.12     6832.62     68.60 o 
   0   3   3        0.63       33.30     15.78 o 
   1   3   3     6041.75     6872.11    685.82 o 
   2   3   3    11968.77    12078.16    557.70 o 
   3   3   3     1531.96     1280.35     15.53 o 
   4   3   3      182.48      228.37     36.21 o 
   5   3   3      145.47      142.01     14.62 o 
   6   3   3      397.50      441.55     35.69 o 
  -6   4   3      518.26      577.50     71.56 o 
  -5   4   3     1126.13     1078.19     29.89 o 
  -4   4   3     2510.79     2518.93    176.81 o 
  -3   4   3     1102.72     1169.40     55.97 o 
  -2   4   3     3474.78     3795.45    163.29 o 
  -1   4   3    13281.21    14241.73    202.40 o 
   0   4   3    11701.74    11239.68   1316.77 o 
   1   4   3    13197.05    13495.92    822.69 o 
   2   4   3     3273.75     3581.19    358.36 o 
   3   4   3     1012.71     1027.61     36.85 o 
   4   4   3     2626.83     2510.08     77.93 o 
   5   4   3     1148.71     1057.52     32.18 o 
   6   4   3      531.56      558.63     39.35 o 
  -6   5   3      391.09      393.94     25.76 o 
  -5   5   3     1061.55      989.99     57.81 o 
  -4   5   3     1231.86     1221.73    114.93 o 
  -3   5   3      897.75      843.03     26.56 o 
  -2   5   3     6272.83     6555.12     65.55 o 
  -1   5   3     6430.63     6957.40     64.39 o 
   0   5   3    13883.33    15922.85     93.53 o 
   1   5   3     6256.76     6148.22    310.44 o 
   2   5   3     6364.26     6326.13    351.56 o 
   3   5   3      895.57      828.90     19.49 o 
   4   5   3     1166.17     1042.18     39.22 o 
   5   5   3     1082.40     1020.19     28.60 o 
   6   5   3      389.07      458.21     39.28 o 
  -6   6   3        8.22        8.05     16.71 o 
  -5   6   3       57.87       99.83     19.17 o 
  -4   6   3      711.63      736.46     42.17 o 
  -3   6   3     3314.61     3392.08    197.21 o 
  -2   6   3     9796.31    10528.22     88.76 o 
  -1   6   3     1306.88     1417.24     34.42 o 
   0   6   3        0.12       -1.40     15.21 o 
   1   6   3     1242.78     1323.44     62.87 o 
   2   6   3     9944.72    10081.63    559.59 o 
   3   6   3     3413.23     3306.51    133.25 o 
   4   6   3      693.75      699.80     20.80 o 
   5   6   3       57.78       70.50     16.29 o 
   6   6   3       13.60       23.39     27.04 o 
  -6   7   3       15.84       28.77     17.29 o 
  -5   7   3      265.51      251.12     20.60 o 
  -4   7   3      506.46      546.27     32.35 o 
  -3   7   3      373.84      453.30     27.27 o 
  -2   7   3     1196.83     1274.94     36.85 o 
  -1   7   3     2754.06     3023.89     52.45 o 
   0   7   3     2540.12     2408.99     90.86 o 
   1   7   3     2872.48     2943.93    130.46 o 
   2   7   3     1038.74     1033.75     65.49 o 
   3   7   3      455.89      522.38     39.05 o 
   4   7   3      499.32      488.83     20.93 o 
   5   7   3      240.40      267.98     20.10 o 
   6   7   3       14.50        2.30     28.42 o 
  -5   8   3       85.89       80.43     18.58 o 
  -4   8   3      507.91      517.47     23.26 o 
  -3   8   3      164.98      194.63     25.41 o 
  -2   8   3      205.50      175.68     23.71 o 
  -1   8   3     1549.69     1680.28     44.35 o 
   0   8   3     2680.41     2791.01     37.82 o 
   1   8   3     1529.39     1600.45     97.25 o 
   2   8   3      187.11      216.52     22.62 o 
   3   8   3      213.58      234.63     29.64 o 
   4   8   3      501.60      439.42     22.05 o 
   5   8   3       76.49       66.55     15.97 o 
  -5   9   3       51.31       65.73     37.96 o 
  -4   9   3      539.27      520.56     38.54 o 
  -3   9   3      791.86      796.01     37.47 o 
  -2   9   3     2838.51     2858.57     59.23 o 
  -1   9   3     1193.01     1238.46     42.33 o 
   0   9   3        4.62       21.53     15.80 o 
   1   9   3     1144.54     1082.80     27.41 o 
   2   9   3     2994.75     2937.90    177.69 o 
   3   9   3      778.04      724.84     33.42 o 
   4   9   3      521.38      465.13     22.61 o 
   5   9   3       54.70       54.61     16.95 o 
  -5  10   3      160.96      203.88     22.00 o 
  -4  10   3      519.47      502.46     26.12 o 
  -3  10   3      195.55      201.91     26.85 o 
  -2  10   3      691.44      732.92     38.98 o 
  -1  10   3     1877.55     1940.49     53.47 o 
   0  10   3     2575.63     2682.86     60.15 o 
   1  10   3     1869.79     1898.72     51.65 o 
   2  10   3      724.34      678.21     52.92 o 
   3  10   3      171.92      176.34     14.28 o 
   4  10   3      514.85      462.86     26.28 o 
   5  10   3      161.07      154.80     32.26 o 
  -4  11   3      154.73      167.13     20.60 o 
  -3  11   3       68.32       85.91     25.76 o 
  -2  11   3      415.19      408.99     36.07 o 
  -1  11   3     1140.26     1194.61     47.33 o 
   0  11   3     1796.71     1815.11     53.69 o 
   1  11   3     1161.10     1240.89     41.89 o 
   2  11   3      419.74      422.11     19.10 o 
   3  11   3       75.53       70.67     16.57 o 
   4  11   3      171.74      140.21     28.60 o 
  -4  12   3       25.76       21.56     21.91 o 
  -3  12   3      337.22      373.83     35.76 o 
  -2  12   3      660.58      669.23     41.44 o 
  -1  12   3      492.12      565.02     39.92 o 
   0  12   3        9.58       24.84     25.02 o 
   1  12   3      453.31      423.26     28.67 o 
   2  12   3      641.83      633.44     21.31 o 
   3  12   3      351.38      303.18     31.03 o 
   4  12   3       28.38       -5.70     21.51 o 
  -3  13   3       33.36       36.08     27.67 o 
  -2  13   3       43.19       27.36     25.50 o 
  -1  13   3      216.00      198.15     29.77 o 
   0  13   3      212.57      199.49     33.87 o 
   1  13   3      232.39      205.61     30.72 o 
   2  13   3       48.91       39.33     29.34 o 
   3  13   3       46.04       26.34     20.29 o 
  -2  14   3      135.64      127.78     35.26 o 
  -1  14   3      142.03      173.18     36.05 o 
   0  14   3      147.52      143.48     33.26 o 
   1  14   3      152.06      159.74     33.38 o 
   2  14   3      129.14      130.39     29.40 o 
   0  15   3        2.08        4.60     25.92 o 
   0   0   4    57017.12    42823.70    404.62 o 
   1   0   4      316.90      335.37      6.93 o 
   2   0   4       82.72       81.43      4.21 o 
   3   0   4     1908.77     1788.38     51.30 o 
   4   0   4     3736.72     3590.21     63.57 o 
   5   0   4      292.93      236.74     26.32 o 
   6   0   4      398.12      390.32     30.79 o 
  -6   1   4      230.25      238.95     37.86 o 
  -5   1   4      323.63      324.08     19.09 o 
  -4   1   4     2330.63     2368.38     47.44 o 
  -3   1   4      643.01      615.11     22.20 o 
  -2   1   4    17802.50    18169.72   1022.38 o 
  -1   1   4     3688.66     3768.58    153.19 o 
   0   1   4        2.30        5.30      3.07 o 
   1   1   4     4061.79     4706.76     30.76 o 
   2   1   4    17348.00    18417.17    728.54 o 
   3   1   4      640.20      601.74     10.60 o 
   4   1   4     2364.83     2314.16     21.74 o 
   5   1   4      346.58      345.07     14.98 o 
   6   1   4      228.46      286.57     29.34 o 
  -6   2   4      514.42      500.60     33.28 o 
  -5   2   4      292.62      296.22     19.64 o 
  -4   2   4     1707.91     1715.84    134.52 o 
  -3   2   4     4912.97     4788.05    270.89 o 
  -2   2   4     2721.28     2845.47    105.66 o 
  -1   2   4     8846.14     8723.34    443.26 o 
   0   2   4    14637.12    13771.89   1601.78 o 
   1   2   4     8693.21     8384.08   1093.18 o 
   2   2   4     2741.85     3099.78    121.85 o 
   3   2   4     4917.62     4199.28     36.83 o 
   4   2   4     1695.70     1671.03     19.74 o 
   5   2   4      298.83      305.24     13.84 o 
   6   2   4      540.48      568.56     33.63 o 
  -6   3   4       33.11       35.38     17.91 o 
  -5   3   4     2400.51     2339.22    140.84 o 
  -4   3   4      510.32      520.89     34.05 o 
  -3   3   4      518.34      524.70     27.86 o 
  -2   3   4      304.51      370.65     26.89 o 
  -1   3   4    16836.96    16369.16    657.14 o 
   0   3   4     7412.41     7615.56    890.35 o 
   1   3   4    16610.21    17502.04   1276.21 o 
   2   3   4      297.91      323.12     25.51 o 
   3   3   4      543.87      464.53     29.93 o 
   4   3   4      477.64      477.29     13.73 o 
   5   3   4     2408.84     2338.06     63.73 o 
  -6   4   4      416.60      374.49     23.88 o 
  -5   4   4       45.23      102.54     21.73 o 
  -4   4   4      792.05      796.21     60.38 o 
  -3   4   4     5468.07     5693.86    222.74 o 
  -2   4   4      480.50      488.33     11.32 o 
  -1   4   4     5567.37     5746.72     91.17 o 
   0   4   4     8192.20     8845.47    310.39 o 
   1   4   4     5677.46     5699.57    552.90 o 
   2   4   4      479.50      511.22     40.86 o 
   3   4   4     5513.34     5497.73    214.60 o 
   4   4   4      869.40      800.41     36.22 o 
   5   4   4       43.83       75.54     15.94 o 
   6   4   4      399.59      427.14     39.09 o 
  -6   5   4      185.29      240.15     23.21 o 
  -5   5   4      427.69      430.19     17.45 o 
  -4   5   4      217.28      222.53     18.02 o 
  -3   5   4      411.74      426.46     12.05 o 
  -2   5   4     4978.88     4949.53    206.39 o 
  -1   5   4     1547.15     1862.16     36.18 o 
   0   5   4       36.75       38.93      5.57 o 
   1   5   4     1328.42     1470.04    124.19 o 
   2   5   4     5045.43     5211.25    579.66 o 
   3   5   4      361.94      386.63     30.65 o 
   4   5   4      185.05      187.11     26.20 o 
   5   5   4      396.41      365.56     28.66 o 
   6   5   4      190.21      215.41     29.99 o 
  -6   6   4      286.91      278.51     23.32 o 
  -5   6   4        7.67        2.84     16.04 o 
  -4   6   4     2694.01     2746.62    246.50 o 
  -3   6   4      810.79      761.97     32.38 o 
  -2   6   4     1091.05     1192.13     34.73 o 
  -1   6   4      163.13      157.93     20.05 o 
   0   6   4     9750.43     9056.51    725.24 o 
   1   6   4      170.11      166.96     10.47 o 
   2   6   4     1077.77     1109.50    127.86 o 
   3   6   4      816.96      851.64     20.70 o 
   4   6   4     2649.74     2497.20     59.29 o 
   5   6   4       10.20        5.36     14.94 o 
   6   6   4      309.46      325.10     36.69 o 
  -5   7   4      310.70      276.21     30.47 o 
  -4   7   4      952.20      914.29     55.28 o 
  -3   7   4     1247.85     1329.95     94.00 o 
  -2   7   4     5927.65     6071.04     74.96 o 
  -1   7   4     2363.23     2573.79     49.55 o 
   0   7   4      318.04      339.64     39.28 o 
   1   7   4     2495.54     2420.80    281.42 o 
   2   7   4     5664.67     5536.60    334.35 o 
   3   7   4     1206.57     1236.85    124.68 o 
   4   7   4     1001.23      896.81     41.65 o 
   5   7   4      299.06      291.40     21.08 o 
  -5   8   4       70.94       52.67     22.01 o 
  -4   8   4      270.48      289.99     19.72 o 
  -3   8   4     4532.24     4406.04    275.90 o 
  -2   8   4      142.08      151.82     23.30 o 
  -1   8   4     1938.64     1591.64    255.75 o 
   0   8   4     3715.18     3306.13    363.43 o 
   1   8   4     1915.77     1817.78    220.75 o 
   2   8   4      141.15      158.41     11.45 o 
   3   8   4     4564.47     4495.09    448.09 o 
   4   8   4      272.81      237.82     28.80 o 
   5   8   4       65.47       70.03     16.95 o 
  -5   9   4      622.07      624.68     40.66 o 
  -4   9   4      115.40       98.25     17.76 o 
  -3   9   4      420.44      448.15     33.16 o 
  -2   9   4       40.05       33.76     20.08 o 
  -1   9   4     3346.46     2711.65    439.44 o 
   0   9   4      273.38      257.31     13.42 o 
   1   9   4     3228.32     2935.81    335.43 o 
   2   9   4       37.56       39.28     10.66 o 
   3   9   4      442.26      417.01     21.07 o 
   4   9   4      122.03      122.33     27.49 o 
   5   9   4      634.06      679.79     43.03 o 
  -5  10   4       52.02       50.72     23.68 o 
  -4  10   4      200.54      181.88     23.07 o 
  -3  10   4      527.41      534.31     34.02 o 
  -2  10   4       35.24       53.35     27.17 o 
  -1  10   4      791.47      846.32     40.23 o 
   0  10   4      729.29      671.63     70.64 o 
   1  10   4      779.79      727.66     73.29 o 
   2  10   4       29.16       31.63     13.66 o 
   3  10   4      518.78      520.00     31.19 o 
   4  10   4      237.26      201.18     29.22 o 
   5  10   4       50.40       34.71     25.15 o 
  -4  11   4      101.60       89.80     18.85 o 
  -3  11   4       14.96        9.08     21.62 o 
  -2  11   4      620.35      637.71     40.52 o 
  -1  11   4      428.34      390.07     33.37 o 
   0  11   4      200.09      286.31     33.27 o 
   1  11   4      407.18      376.14     32.90 o 
   2  11   4      630.54      577.01     64.40 o 
   3  11   4       21.25       18.31     14.49 o 
   4  11   4       90.47       67.39     26.62 o 
  -4  12   4      525.49      572.50     28.75 o 
  -3  12   4      102.53       56.20     23.67 o 
  -2  12   4      208.66      238.11     34.09 o 
  -1  12   4       44.31       33.57     27.95 o 
   0  12   4     1330.64     1365.46     51.06 o 
   1  12   4       42.27       70.48     28.73 o 
   2  12   4      219.94      200.69     30.23 o 
   3  12   4      103.83       90.97     27.24 o 
   4  12   4      477.07      434.29     34.00 o 
  -3  13   4       18.42       23.55     24.49 o 
  -2  13   4      740.29      770.00     46.00 o 
  -1  13   4      394.73      360.94     39.00 o 
   0  13   4      278.71      267.24     32.12 o 
   1  13   4      414.79      453.10     38.90 o 
   2  13   4      739.05      715.28     40.46 o 
   3  13   4       19.89       52.14     23.36 o 
  -2  14   4       11.23       23.31     30.20 o 
  -1  14   4      224.96      239.36     35.29 o 
   0  14   4       95.10      102.22     34.46 o 
   1  14   4      219.05      201.08     30.05 o 
   2  14   4        9.36       14.99     23.80 o 
   1   0   5      454.91      388.26      7.26 o 
   2   0   5     2331.63     2137.85     93.17 o 
   3   0   5     1178.15     1128.37     28.66 o 
   4   0   5     1928.09     1873.82     36.73 o 
   5   0   5       24.65       34.59     11.85 o 
   6   0   5      328.74      330.13     29.88 o 
  -6   1   5      242.86      313.56     30.24 o 
  -5   1   5      716.97      679.55     23.48 o 
  -4   1   5     2003.34     2009.27    142.68 o 
  -3   1   5     5724.39     5641.03    297.84 o 
  -2   1   5     1776.84     1827.03     70.33 o 
  -1   1   5     5093.08     4743.70    132.88 o 
   0   1   5     8941.52     8284.10    161.07 o 
   1   1   5     5049.57     5456.60     37.46 o 
   2   1   5     1626.07     1918.15     79.89 o 
   3   1   5     5826.93     5843.34    170.80 o 
   4   1   5     2158.56     2133.78     58.12 o 
   5   1   5      756.71      625.88     31.81 o 
   6   1   5      244.65      299.41     29.78 o 
  -6   2   5      606.16      588.59     56.44 o 
  -5   2   5     1154.20     1180.95     54.07 o 
  -4   2   5      964.63      963.78     68.76 o 
  -3   2   5     2631.84     2771.39    152.43 o 
  -2   2   5     1643.37     1736.97     54.84 o 
  -1   2   5     4251.49     4128.75    194.71 o 
   0   2   5     6093.81     5445.89    305.10 o 
   1   2   5     4151.53     4011.24    459.83 o 
   2   2   5     1536.90     1852.51     21.81 o 
   3   2   5     2691.06     2580.45     37.61 o 
   4   2   5     1013.68      991.94     16.08 o 
   5   2   5     1147.27     1190.80     38.24 o 
   6   2   5      582.10      577.46     33.82 o 
  -6   3   5       54.91       35.04     32.95 o 
  -5   3   5       65.93       92.25     12.23 o 
  -4   3   5     2976.65     2947.85    179.64 o 
  -3   3   5     5472.99     5738.56    210.96 o 
  -2   3   5     4212.21     4171.67    152.64 o 
  -1   3   5     4370.57     4177.15    161.96 o 
   0   3   5      501.96      460.03     17.21 o 
   1   3   5     4150.31     4500.22     41.93 o 
   2   3   5     4338.67     4177.42    312.93 o 
   3   3   5     5410.45     5571.38    301.05 o 
   4   3   5     2952.73     2755.97     23.80 o 
   5   3   5       67.65       83.03     16.17 o 
  -6   4   5      198.11      248.95     42.05 o 
  -5   4   5     1604.55     1696.08     60.64 o 
  -4   4   5      163.77      205.98     36.64 o 
  -3   4   5     2257.18     2377.98     87.55 o 
  -2   4   5     1143.55     1160.15     46.00 o 
  -1   4   5     4762.40     4776.38    120.01 o 
   0   4   5      767.33      790.75     22.76 o 
   1   4   5     4839.22     4987.39    364.13 o 
   2   4   5     1262.23     1218.41     90.14 o 
   3   4   5     2078.57     1896.73    108.24 o 
   4   4   5      144.61      148.90     13.08 o 
   5   4   5     1619.40     1584.02     32.35 o 
  -6   5   5      498.51      534.37     27.26 o 
  -5   5   5      415.58      394.10     33.73 o 
  -4   5   5     1250.11     1288.18     85.58 o 
  -3   5   5     1135.32     1218.37     30.61 o 
  -2   5   5     1253.92     1274.74     78.35 o 
  -1   5   5     2585.20     2799.43     44.87 o 
   0   5   5     5403.23     5220.13     57.32 o 
   1   5   5     2784.30     2942.68    291.75 o 
   2   5   5     1329.69     1442.04    160.05 o 
   3   5   5     1128.35     1270.32     80.74 o 
   4   5   5     1183.04     1110.25     41.87 o 
   5   5   5      424.76      382.42     20.41 o 
   6   5   5      497.77      584.06     42.07 o 
  -6   6   5      124.10      135.75     20.17 o 
  -5   6   5       50.74       50.93     14.29 o 
  -4   6   5     1352.91     1440.67    108.80 o 
  -3   6   5     1302.16     1210.41    100.13 o 
  -2   6   5     3360.86     3283.99    134.71 o 
  -1   6   5      501.23      505.71     26.98 o 
   0   6   5      681.29      664.15     31.14 o 
   1   6   5      536.38      550.90     32.27 o 
   2   6   5     3464.46     3431.73    348.96 o 
   3   6   5     1356.34     1296.85     92.38 o 
   4   6   5     1314.27     1264.52     44.86 o 
   5   6   5       45.04       47.00     17.14 o 
   6   6   5      140.49      133.15     26.91 o 
  -5   7   5      582.41      613.17     69.26 o 
  -4   7   5      903.49      904.44     27.77 o 
  -3   7   5      333.10      346.44     29.84 o 
  -2   7   5      520.76      583.11     30.46 o 
  -1   7   5     2198.14     2329.90     48.25 o 
   0   7   5     2697.18     2631.27     87.16 o 
   1   7   5     2217.94     2107.12    172.58 o 
   2   7   5      496.91      496.96     37.47 o 
   3   7   5      347.82      357.97     36.28 o 
   4   7   5      905.02      880.98     40.12 o 
   5   7   5      585.55      592.92     25.07 o 
  -5   8   5      215.64      185.66     26.19 o 
  -4   8   5      480.16      455.71     24.02 o 
  -3   8   5      759.53      869.74     34.33 o 
  -2   8   5     1220.46     1201.21     39.51 o 
  -1   8   5      632.85      643.73     31.89 o 
   0   8   5     1864.51     1794.71    179.78 o 
   1   8   5      620.09      567.74     45.71 o 
   2   8   5     1101.63     1054.42    113.24 o 
   3   8   5      789.84      791.98     79.11 o 
   4   8   5      488.92      422.02     31.23 o 
   5   8   5      228.45      226.21     32.44 o 
  -5   9   5      102.12       84.49     27.87 o 
  -4   9   5      145.73      170.16     19.70 o 
  -3   9   5     1723.11     1705.08     97.22 o 
  -2   9   5       92.61       81.82     21.55 o 
  -1   9   5      458.48      464.56     31.10 o 
   0   9   5      306.93      307.51     12.57 o 
   1   9   5      387.44      393.84     51.09 o 
   2   9   5       96.13       69.99     13.14 o 
   3   9   5     1662.85     1574.78    145.00 o 
   4   9   5      150.63      148.40     27.74 o 
   5   9   5       99.69      104.58     24.99 o 
  -4  10   5      184.10      167.67     19.83 o 
  -3  10   5      912.23      785.95     27.78 o 
  -2  10   5      316.60      324.86     32.94 o 
  -1  10   5     1088.85     1105.79     43.72 o 
   0  10   5      120.15      124.08     10.59 o 
   1  10   5     1014.56      912.13    138.66 o 
   2  10   5      309.79      304.35     58.66 o 
   3  10   5      865.21      711.67     98.00 o 
   4  10   5      210.50      150.55     27.70 o 
  -4  11   5      298.38      256.79     25.28 o 
  -3  11   5      207.11      238.87     25.63 o 
  -2  11   5      492.42      440.44     34.41 o 
  -1  11   5      447.26      435.19     34.49 o 
   0  11   5      898.99      879.74     41.85 o 
   1  11   5      502.48      465.64     18.57 o 
   2  11   5      503.46      477.65     21.65 o 
   3  11   5      221.44      209.98     22.56 o 
   4  11   5      297.62      265.63     31.21 o 
  -3  12   5      288.81      246.73     34.03 o 
  -2  12   5      373.04      351.97     36.47 o 
  -1  12   5      415.55      418.14     37.88 o 
   0  12   5       25.24       10.67     26.40 o 
   1  12   5      422.39      417.56     35.40 o 
   2  12   5      348.03      317.55     29.03 o 
   3  12   5      286.49      295.83     24.73 o 
  -3  13   5       33.71       29.64     29.11 o 
  -2  13   5       67.45       89.44     30.71 o 
  -1  13   5      235.73      244.42     34.94 o 
   0  13   5      153.25      169.98     32.63 o 
   1  13   5      251.16      236.59     35.71 o 
   2  13   5       69.57       90.24     30.93 o 
   3  13   5       39.48       48.96     26.32 o 
  -2  14   5      145.85      113.96     29.86 o 
  -1  14   5       91.67      119.92     28.61 o 
   0  14   5      276.35      261.75     37.05 o 
   1  14   5      100.03       90.72     28.89 o 
   2  14   5      141.19      136.62     30.06 o 
   0   0   6     1072.16     1353.08     70.12 o 
   1   0   6    24530.39    21669.12    370.09 o 
   2   0   6       20.31       21.31      4.53 o 
   3   0   6     1564.38     1420.52     35.75 o 
   4   0   6      334.52      337.17     17.95 o 
   5   0   6     3315.40     3441.40     76.06 o 
   6   0   6        1.38        5.16     21.25 o 
  -6   1   6      375.42      366.40     31.76 o 
  -5   1   6        3.13        9.67     10.72 o 
  -4   1   6     1600.07     1632.01     71.63 o 
  -3   1   6     5412.15     5341.77     89.73 o 
  -2   1   6     2069.31     2093.10     71.15 o 
  -1   1   6     5463.11     5054.94     57.11 o 
   0   1   6    15811.55    14604.53    170.87 o 
   1   1   6     5448.13     5624.13     42.31 o 
   2   1   6     1982.07     2326.76    215.74 o 
   3   1   6     5491.69     5180.82     56.39 o 
   4   1   6     1526.27     1535.19     27.54 o 
   5   1   6        4.74       16.45     12.18 o 
   6   1   6      381.46      372.67     31.15 o 
  -6   2   6      249.74      294.73     21.71 o 
  -5   2   6      222.47      217.17     20.02 o 
  -4   2   6      928.84      915.55     32.88 o 
  -3   2   6      427.20      411.01      9.64 o 
  -2   2   6     8189.45     8198.99    260.92 o 
  -1   2   6     1335.97     1360.13     64.96 o 
   0   2   6     1003.10      892.68     38.11 o 
   1   2   6     1555.73     1720.52     86.81 o 
   2   2   6     7977.34     9033.03     51.09 o 
   3   2   6      405.59      393.95      9.39 o 
   4   2   6      956.99      944.10     15.80 o 
   5   2   6      214.50      229.05     15.80 o 
   6   2   6      255.42      322.49     28.37 o 
  -6   3   6      432.42      415.20     24.73 o 
  -5   3   6      299.11      283.41     24.27 o 
  -4   3   6     1746.90     1749.52    131.78 o 
  -3   3   6      311.77      301.60     13.72 o 
  -2   3   6      133.53      149.37      6.89 o 
  -1   3   6      357.46      406.11     13.88 o 
   0   3   6    17057.37    16279.89   1968.39 o 
   1   3   6      309.41      341.29     46.04 o 
   2   3   6      112.99      128.42     12.67 o 
   3   3   6      344.33      339.86     24.16 o 
   4   3   6     1875.38     1862.37     41.83 o 
   5   3   6      310.12      344.80     16.00 o 
  -6   4   6      182.07      186.92     19.79 o 
  -5   4   6      179.62      171.00     16.54 o 
  -4   4   6      817.13      798.30     85.15 o 
  -3   4   6      404.77      421.04     13.99 o 
  -2   4   6    10812.03    10418.33    403.51 o 
  -1   4   6      237.77      230.09      8.56 o 
   0   4   6       14.30       13.79      5.43 o 
   1   4   6      174.07      192.29     14.15 o 
   2   4   6    11052.71    10135.69    858.33 o 
   3   4   6      411.53      419.41     19.67 o 
   4   4   6      775.36      731.25     19.65 o 
   5   4   6      193.58      178.64     13.58 o 
  -6   5   6      176.53      194.22     21.98 o 
  -5   5   6      107.30      115.07     15.92 o 
  -4   5   6      680.35      688.87    100.99 o 
  -3   5   6     5951.63     5698.08    444.00 o 
  -2   5   6      452.26      431.84     18.17 o 
  -1   5   6     6059.08     6236.86    298.93 o 
   0   5   6     3415.84     3539.87     49.29 o 
   1   5   6     6108.20     6796.51    363.25 o 
   2   5   6      449.38      466.61     37.40 o 
   3   5   6     5925.02     5476.75    269.27 o 
   4   5   6      671.70      650.90     34.88 o 
   5   5   6       97.81      111.05     30.32 o 
  -6   6   6        2.13        2.75     17.95 o 
  -5   6   6     1251.47     1319.19    114.92 o 
  -4   6   6      102.93      109.35     17.15 o 
  -3   6   6      303.13      329.57     26.02 o 
  -2   6   6      179.90      170.95     15.17 o 
  -1   6   6     8030.65     8362.92     83.19 o 
   0   6   6       98.01      139.62     18.53 o 
   1   6   6     8342.16     8602.67    569.41 o 
   2   6   6      178.84      166.81     12.96 o 
   3   6   6      298.11      318.85     41.75 o 
   4   6   6       94.46       69.08     25.98 o 
   5   6   6     1202.98     1203.05     31.04 o 
  -5   7   6       46.79       84.59     16.79 o 
  -4   7   6      505.62      555.36     66.97 o 
  -3   7   6      744.09      778.70     46.07 o 
  -2   7   6      587.29      567.37     21.72 o 
  -1   7   6     1197.56     1262.97     39.29 o 
   0   7   6     3360.24     3871.93     59.87 o 
   1   7   6     1166.82     1160.56     73.30 o 
   2   7   6      539.49      561.56     39.18 o 
   3   7   6      710.09      709.91     62.60 o 
   4   7   6      484.31      473.92     34.19 o 
   5   7   6       46.39       71.03     25.36 o 
  -5   8   6      189.09      170.87     20.67 o 
  -4   8   6      162.66      159.04     18.61 o 
  -3   8   6      318.96      360.70     21.93 o 
  -2   8   6     1799.75     1779.85     46.45 o 
  -1   8   6     1354.82     1338.84     41.21 o 
   0   8   6      425.81      460.88     27.09 o 
   1   8   6     1383.93     1277.97     74.91 o 
   2   8   6     1916.72     1910.98    241.99 o 
   3   8   6      318.28      317.75     31.93 o 
   4   8   6      176.28      173.85     27.45 o 
   5   8   6      209.73      194.49     30.66 o 
  -5   9   6       23.33       29.75     22.81 o 
  -4   9   6      729.50      734.06     51.21 o 
  -3   9   6      153.25      143.65     19.97 o 
  -2   9   6       24.73       59.35     23.26 o 
  -1   9   6       72.15      100.01     25.24 o 
   0   9   6     5815.96     5624.01    230.58 o 
   1   9   6       75.53       54.17     11.43 o 
   2   9   6       43.54       61.88     15.85 o 
   3   9   6      168.95      165.79     17.14 o 
   4   9   6      749.13      746.30     39.22 o 
   5   9   6       25.46       33.36     25.88 o 
  -4  10   6      616.06      654.64     78.24 o 
  -3  10   6       33.13       43.10     19.15 o 
  -2  10   6     2731.92     2558.50     61.62 o 
  -1  10   6      689.49      680.97     37.06 o 
   0  10   6      145.04      121.13     24.90 o 
   1  10   6      638.01      625.42     76.31 o 
   2  10   6     2686.64     2542.94    214.44 o 
   3  10   6       43.37       39.78     14.72 o 
   4  10   6      628.85      558.65     37.23 o 
  -4  11   6      173.10      135.84     20.85 o 
  -3  11   6      672.02      687.60     28.30 o 
  -2  11   6      164.92      153.77     32.54 o 
  -1  11   6      535.28      469.92     36.84 o 
   0  11   6      148.99      148.84     29.47 o 
   1  11   6      568.94      525.44     53.04 o 
   2  11   6      168.30      164.62     49.58 o 
   3  11   6      663.75      664.57     58.94 o 
   4  11   6      173.81      151.89     28.73 o 
  -3  12   6       32.34       30.10     19.72 o 
  -2  12   6       39.27       42.98     24.43 o 
  -1  12   6      472.62      466.87     35.72 o 
   0  12   6        3.52       -0.38     28.01 o 
   1  12   6      494.75      492.67     38.71 o 
   2  12   6       38.99       67.81     24.97 o 
   3  12   6       27.46       41.49     19.19 o 
  -3  13   6      188.99      157.02     21.26 o 
  -2  13   6       85.79       75.68     26.97 o 
  -1  13   6      193.30      199.17     31.53 o 
   0  13   6       21.09       17.83     28.90 o 
   1  13   6      198.90      206.51     32.18 o 
   2  13   6       91.51      145.25     32.07 o 
   3  13   6      193.92      183.82     30.48 o 
  -2  14   6      222.52      218.78     32.87 o 
  -1  14   6       54.64       61.25     26.02 o 
   0  14   6       26.27       56.42     30.13 o 
   1  14   6       67.06       48.47     29.80 o 
   2  14   6      215.82      198.80     32.95 o 
   1   0   7     7395.21     7068.31    195.66 o 
   2   0   7     3415.39     3338.10     89.20 o 
   3   0   7      789.24      766.73     28.18 o 
   4   0   7      644.55      565.85     13.82 o 
   5   0   7      104.34      133.81     14.72 o 
   6   0   7       90.73      102.57     23.93 o 
  -6   1   7      337.65      373.07     32.11 o 
  -5   1   7     1186.15     1245.47     53.65 o 
  -4   1   7      651.85      624.74     21.64 o 
  -3   1   7     2152.55     2132.81     52.65 o 
  -2   1   7      792.79      696.60     36.76 o 
  -1   1   7    13402.41    12462.46     38.03 o 
   0   1   7     3765.31     3760.53     25.41 o 
   1   1   7    13186.81    13543.09     71.73 o 
   2   1   7      881.92      896.38     63.46 o 
   3   1   7     2254.78     2372.26    145.36 o 
   4   1   7      594.49      553.39     44.48 o 
   5   1   7     1168.62     1219.86     25.90 o 
   6   1   7      328.79      387.61     31.57 o 
  -6   2   7      224.91      226.77     21.48 o 
  -5   2   7      443.19      402.42     19.03 o 
  -4   2   7     1664.11     1708.41     76.93 o 
  -3   2   7     2745.46     2800.25    126.35 o 
  -2   2   7      683.03      664.85     24.82 o 
  -1   2   7     4191.11     4013.36    148.86 o 
   0   2   7    14075.90    13538.99    499.77 o 
   1   2   7     4196.77     4253.87    155.88 o 
   2   2   7      618.30      702.04     17.94 o 
   3   2   7     2674.09     2784.98    278.56 o 
   4   2   7     1675.39     1652.99     19.98 o 
   5   2   7      432.74      422.25     17.54 o 
   6   2   7      230.17      246.37     26.53 o 
  -6   3   7      186.18      203.30     20.66 o 
  -5   3   7       36.05       29.40     14.30 o 
  -4   3   7     1035.72     1017.24     70.80 o 
  -3   3   7     2703.42     2679.77     92.11 o 
  -2   3   7    19585.57    19642.87    615.90 o 
  -1   3   7      864.91      795.86     30.07 o 
   0   3   7      220.76      262.14     36.78 o 
   1   3   7      953.32      900.73     76.66 o 
   2   3   7    19641.07    22053.89     94.82 o 
   3   3   7     2661.81     2707.63    306.59 o 
   4   3   7     1060.64     1042.25     21.65 o 
   5   3   7       31.65       39.33     12.30 o 
  -6   4   7       71.51       62.96     22.39 o 
  -5   4   7      310.14      296.52     28.05 o 
  -4   4   7     1449.70     1443.31    103.19 o 
  -3   4   7     1772.33     1827.17     66.14 o 
  -2   4   7     1096.75     1054.64     23.34 o 
  -1   4   7     2910.23     2724.17    120.61 o 
   0   4   7     3621.21     3260.41    179.82 o 
   1   4   7     2856.15     2788.65    346.42 o 
   2   4   7     1188.85     1096.25    224.01 o 
   3   4   7     1756.48     1787.27    180.04 o 
   4   4   7     1389.28     1453.38     31.50 o 
   5   4   7      315.03      268.19     22.34 o 
  -6   5   7      247.81      245.51     21.34 o 
  -5   5   7      426.97      438.36     30.30 o 
  -4   5   7      381.22      331.85     22.45 o 
  -3   5   7      625.13      656.78     52.80 o 
  -2   5   7     2406.98     2328.08    106.48 o 
  -1   5   7     4039.78     4074.17    273.94 o 
   0   5   7     3104.49     3048.21    242.63 o 
   1   5   7     4017.77     3966.16    364.05 o 
   2   5   7     2365.38     2232.13    141.46 o 
   3   5   7      623.86      679.98     59.81 o 
   4   5   7      412.45      333.89     31.97 o 
  -5   6   7      111.48      129.91     23.35 o 
  -4   6   7      275.23      258.92     19.20 o 
  -3   6   7      704.00      689.13     40.22 o 
  -2   6   7     2541.68     2541.12    126.68 o 
  -1   6   7     4021.09     3983.52    236.36 o 
   0   6   7     1302.76     1354.41     36.01 o 
   1   6   7     4123.69     4589.72     59.99 o 
   2   6   7     2393.32     2505.95    182.62 o 
   3   6   7      749.61      814.40     85.14 o 
   4   6   7      290.36      243.41     28.51 o 
  -5   7   7      720.27      829.39     93.23 o 
  -4   7   7      176.81      175.79     18.33 o 
  -3   7   7     1293.19     1247.39     73.38 o 
  -2   7   7      952.30      941.50     42.55 o 
  -1   7   7     4513.43     4461.27    234.41 o 
   0   7   7     1865.77     1899.94     45.15 o 
   1   7   7     4459.15     4374.09    165.96 o 
   2   7   7      892.75      938.18     80.41 o 
   3   7   7     1368.69     1410.61    142.67 o 
   4   7   7      168.47      141.97     28.21 o 
   5   7   7      726.87      737.89     41.75 o 
  -5   8   7      186.32      176.50     19.46 o 
  -4   8   7      557.98      600.92     48.84 o 
  -3   8   7      967.07      934.58     28.98 o 
  -2   8   7      295.27      334.87     19.53 o 
  -1   8   7     1076.96     1089.44     40.48 o 
   0   8   7     6991.07     7538.95     88.48 o 
   1   8   7     1017.76      981.57     63.26 o 
   2   8   7      307.95      306.06     16.12 o 
   3   8   7      942.79      973.07     76.00 o 
   4   8   7      567.05      518.41     35.52 o 
   5   8   7      169.64      108.74     25.66 o 
  -5   9   7       34.97        8.67     15.71 o 
  -4   9   7      111.63      138.23     23.17 o 
  -3   9   7      396.52      393.97     23.61 o 
  -2   9   7     1777.99     1765.83    147.29 o 
  -1   9   7      387.55      421.81     32.17 o 
   0   9   7      144.02      148.05     28.30 o 
   1   9   7      418.96      372.39     23.01 o 
   2   9   7     1801.82     1838.55    148.05 o 
   3   9   7      391.98      411.50     53.74 o 
   4   9   7      110.36      110.79     24.13 o 
   5   9   7       33.49       34.96     28.55 o 
  -4  10   7      296.32      332.32     23.45 o 
  -3  10   7       81.67      106.49     18.28 o 
  -2  10   7      149.18      182.10     20.82 o 
  -1  10   7      287.05      281.55     31.92 o 
   0  10   7     1363.68     1387.91     48.57 o 
   1  10   7      277.87      260.71     15.28 o 
   2  10   7      170.21      193.28     52.25 o 
   3  10   7       85.34      103.87     15.85 o 
   4  10   7      293.16      270.18     30.35 o 
  -4  11   7       90.76       65.48     20.65 o 
  -3  11   7      243.53      251.69     28.19 o 
  -2  11   7      588.77      672.35     27.91 o 
  -1  11   7       76.17       82.01     29.26 o 
   0  11   7      538.78      528.52     35.38 o 
   1  11   7       93.04       82.32     24.47 o 
   2  11   7      616.22      619.58     58.40 o 
   3  11   7      229.72      249.62     19.53 o 
   4  11   7       93.13      116.50     26.43 o 
  -3  12   7      455.61      477.13     27.35 o 
  -2  12   7      395.78      385.27     36.27 o 
  -1  12   7      902.85      843.31     45.66 o 
   0  12   7       85.10       67.05     27.84 o 
   1  12   7      894.99      922.96     44.70 o 
   2  12   7      382.54      399.27     35.11 o 
   3  12   7      460.42      466.15     49.89 o 
  -2  13   7      200.51      177.89     30.20 o 
  -1  13   7      861.41      906.48     46.41 o 
   0  13   7      194.99      158.43     32.57 o 
   1  13   7      852.94      946.86     45.45 o 
   2  13   7      212.55      236.57     32.61 o 
  -1  14   7       50.47       67.88     28.11 o 
   0  14   7      147.33      192.81     34.97 o 
   1  14   7       39.42       36.55     29.69 o 
   0   0   8     3705.55     3430.41    252.93 o 
   1   0   8     4363.95     4332.72    128.27 o 
   2   0   8     2666.26     2716.49     71.55 o 
   3   0   8      857.29      869.12     37.50 o 
   4   0   8     2377.84     2328.03     46.11 o 
   5   0   8      147.77      192.62     15.36 o 
   6   0   8      428.65      462.35     33.87 o 
  -6   1   8      206.29      256.72     30.64 o 
  -5   1   8      466.77      478.28     36.42 o 
  -4   1   8     2280.02     2248.11    103.98 o 
  -3   1   8      141.52      149.87      6.15 o 
  -2   1   8     5009.06     4267.53    213.16 o 
  -1   1   8     3372.46     3234.25     22.79 o 
   0   1   8     2170.56     2340.59     20.47 o 
   1   1   8     3286.90     3307.11     39.41 o 
   2   1   8     5187.73     5287.94    383.57 o 
   3   1   8      160.63      183.84     13.73 o 
   4   1   8     2231.51     2096.43     77.62 o 
   5   1   8      470.29      503.27     28.65 o 
   6   1   8      228.77      260.33     28.23 o 
  -6   2   8      292.48      306.84     21.90 o 
  -5   2   8        0.18       25.62     14.02 o 
  -4   2   8      456.75      451.28     31.65 o 
  -3   2   8     4906.29     4975.73    267.18 o 
  -2   2   8      980.92      911.43     30.83 o 
  -1   2   8     1415.12     1339.22     25.36 o 
   0   2   8     3826.17     3678.85     75.70 o 
   1   2   8     1670.72     1829.57     30.83 o 
   2   2   8      963.30     1030.35     22.13 o 
   3   2   8     4957.22     5236.65    516.15 o 
   4   2   8      430.79      422.92     11.82 o 
   5   2   8        0.70        2.64     12.13 o 
  -6   3   8        8.00      -10.02     16.01 o 
  -5   3   8     2186.51     2283.77    151.42 o 
  -4   3   8       72.30       78.19     14.69 o 
  -3   3   8      422.88      442.09     16.82 o 
  -2   3   8      365.54      360.97     13.81 o 
  -1   3   8     6755.20     6144.79    431.17 o 
   0   3   8     1676.90     1750.25    123.23 o 
   1   3   8     6788.34     6668.40    495.56 o 
   2   3   8      367.76      397.53     17.84 o 
   3   3   8      366.70      428.43     15.74 o 
   4   3   8       58.44       63.12     11.03 o 
   5   3   8     2163.15     2213.70     33.79 o 
  -6   4   8      203.86      211.04     22.64 o 
  -5   4   8       26.24       17.61     15.86 o 
  -4   4   8      264.88      243.70     17.68 o 
  -3   4   8     3320.79     3324.24    101.57 o 
  -2   4   8     2131.51     2013.70    132.00 o 
  -1   4   8     2613.85     2528.05    221.16 o 
   0   4   8     1159.29     1053.77     42.64 o 
   1   4   8     2401.79     2228.21    296.91 o 
   2   4   8     2199.14     2114.26    223.43 o 
   3   4   8     3256.38     3369.32    353.33 o 
   4   4   8      264.12      256.22     16.42 o 
   5   4   8       28.76       33.17     19.43 o 
  -6   5   8      130.78      144.93     46.49 o 
  -5   5   8      282.93      304.13     20.91 o 
  -4   5   8     1084.61     1033.58     61.40 o 
  -3   5   8      609.52      609.88     28.60 o 
  -2   5   8     3464.01     3321.02    339.04 o 
  -1   5   8     2285.99     2336.04    142.63 o 
   0   5   8       77.76       41.39      9.43 o 
   1   5   8     2130.65     1801.45    181.74 o 
   2   5   8     3289.75     3051.99    394.67 o 
   3   5   8      640.66      635.71     59.88 o 
   5   5   8      306.52      310.20     25.77 o 
  -5   6   8      139.07      151.69     18.91 o 
  -4   6   8      961.64      959.46     28.63 o 
  -3   6   8      215.33      212.82     31.11 o 
  -2   6   8     1284.77     1244.52     73.57 o 
  -1   6   8      835.23      817.89     46.51 o 
   0   6   8     2728.63     2489.71    186.11 o 
   1   6   8      841.77      830.29     56.81 o 
   2   6   8     1237.20     1170.98    167.69 o 
   3   6   8      218.43      222.08     18.39 o 
  -5   7   8      563.09      477.19     55.61 o 
  -4   7   8      713.85      719.91     53.60 o 
  -3   7   8        2.26        5.09     15.77 o 
  -2   7   8     1527.18     1498.35     31.03 o 
  -1   7   8     1006.78     1022.91     92.03 o 
   0   7   8      164.65      217.35     15.19 o 
   1   7   8      951.67     1057.92     35.79 o 
   2   7   8     1619.37     1807.20     41.76 o 
   3   7   8        3.76        3.94     13.15 o 
   4   7   8      722.73      728.82     37.60 o 
  -5   8   8       26.15       32.25     16.62 o 
  -4   8   8      283.60      250.66     20.76 o 
  -3   8   8     1871.92     1695.29     58.04 o 
  -2   8   8       88.84       81.36     14.88 o 
  -1   8   8      853.66      866.70     25.81 o 
   0   8   8      993.42     1085.50     39.61 o 
   1   8   8      773.24      893.21     36.04 o 
   2   8   8      109.80      106.51     13.48 o 
   3   8   8     1869.71     1826.01    175.60 o 
   4   8   8      255.82      223.11     26.50 o 
  -5   9   8      530.66      537.72     57.08 o 
  -4   9   8      233.83      230.09     21.11 o 
  -3   9   8      218.61      189.16     19.01 o 
  -2   9   8      162.71      165.91     18.65 o 
  -1   9   8     1924.29     1836.68    111.96 o 
   0   9   8       67.38       64.42     22.36 o 
   1   9   8     1883.66     1947.83     51.46 o 
   2   9   8      162.79      133.86     15.76 o 
   3   9   8      212.13      232.04     17.92 o 
   4   9   8      230.54      187.58     28.02 o 
  -4  10   8      162.01      145.78     19.31 o 
  -3  10   8      742.17      769.96     31.39 o 
  -2  10   8      747.74      728.82     49.80 o 
  -1  10   8      371.50      374.04     33.01 o 
   0  10   8      175.91      133.42     25.50 o 
   1  10   8      428.37      482.58     34.06 o 
   2  10   8      765.33      734.41     63.53 o 
   3  10   8      753.72      771.06     68.84 o 
   4  10   8      146.39      133.62     25.02 o 
  -4  11   8      209.87      180.52     22.53 o 
  -3  11   8      122.73      136.07     21.23 o 
  -2  11   8      543.35      557.39     29.79 o 
  -1  11   8      229.94      261.52     32.26 o 
   0  11   8       77.42       92.39     29.65 o 
   1  11   8      231.22      266.72     31.97 o 
   2  11   8      510.61      493.77     46.25 o 
   3  11   8      132.24      142.22     17.55 o 
   4  11   8      196.95      136.23     25.52 o 
  -3  12   8       20.66       27.32     16.40 o 
  -2  12   8      156.08      167.15     27.23 o 
  -1  12   8      117.28      113.40     31.94 o 
   0  12   8      326.90      318.83     32.85 o 
   1  12   8      105.79      100.49     27.08 o 
   2  12   8      142.14      159.23     30.16 o 
   3  12   8       18.35       24.90     22.44 o 
  -2  13   8      198.66      205.73     22.69 o 
  -1  13   8      221.33      200.25     32.64 o 
   0  13   8       66.19      107.24     32.24 o 
   1  13   8      240.08      242.83     30.74 o 
   2  13   8      186.17      153.88     30.28 o 
  -1  14   8      120.14      155.18     34.93 o 
   0  14   8       73.75       36.01     32.22 o 
   1  14   8      127.24      146.63     29.69 o 
   1   0   9     2030.35     1994.40     55.86 o 
   2   0   9     2894.92     2643.53     91.27 o 
   3   0   9     2634.49     2703.77    124.82 o 
   4   0   9     1333.00     1465.60     39.66 o 
   5   0   9      140.88      110.96     14.64 o 
   6   0   9      410.33      427.77     34.20 o 
  -6   1   9      251.02      323.41     33.15 o 
  -5   1   9      157.01      142.01     16.33 o 
  -4   1   9     2296.91     2310.82    122.64 o 
  -3   1   9     1499.86     1571.13     84.36 o 
  -2   1   9     3635.66     3423.26     75.16 o 
  -1   1   9     2733.72     2579.35     20.94 o 
   0   1   9     9537.26     8958.93    222.47 o 
   1   1   9     2615.30     2546.19    104.09 o 
   2   1   9     3693.70     3839.02    232.18 o 
   3   1   9     1465.58     1603.57    116.82 o 
   4   1   9     2211.59     2205.21     47.01 o 
   5   1   9      186.01      163.74     15.12 o 
   6   1   9      242.15      285.34     27.95 o 
  -6   2   9      159.00      150.96     20.01 o 
  -5   2   9      792.20      833.85     57.83 o 
  -4   2   9      143.98      171.33     16.43 o 
  -3   2   9      336.19      374.63     22.77 o 
  -2   2   9     1371.96     1274.19     78.84 o 
  -1   2   9     1599.37     1510.02     16.43 o 
   0   2   9     3902.89     3853.18     52.73 o 
   1   2   9     1513.49     1542.49     30.84 o 
   2   2   9     1434.60     1560.63     28.85 o 
   3   2   9      272.20      347.85     31.43 o 
   4   2   9      150.11      196.61     20.98 o 
   5   2   9      763.24      760.13     22.97 o 
  -6   3   9       13.25       20.51     18.73 o 
  -5   3   9       50.11       53.71     16.25 o 
  -4   3   9       82.64       77.14     15.05 o 
  -3   3   9     3840.65     3968.24    196.38 o 
  -2   3   9      951.20      862.11     78.97 o 
  -1   3   9      759.00      628.61     18.26 o 
   0   3   9       24.55       28.65      9.10 o 
   1   3   9      816.52      741.94     18.65 o 
   2   3   9      961.35     1021.54     25.70 o 
   3   3   9     3873.54     4343.66     43.78 o 
   4   3   9      110.63      102.44     12.10 o 
   5   3   9       56.43       63.86     13.98 o 
  -6   4   9      323.19      271.55     25.70 o 
  -5   4   9      811.53      929.00    108.62 o 
  -4   4   9      206.16      172.32     17.92 o 
  -3   4   9        2.33        4.03     13.42 o 
  -2   4   9      792.53      723.46     50.67 o 
  -1   4   9     2653.28     2485.88    146.24 o 
   0   4   9     5693.88     5776.00    293.90 o 
   1   4   9     2751.17     2628.86    201.60 o 
   2   4   9      818.42      796.13     41.29 o 
   3   4   9        8.96        6.52      7.09 o 
   4   4   9      187.26      216.59     16.33 o 
   5   4   9      815.87      896.50     35.68 o 
  -5   5   9      484.77      452.05     26.36 o 
  -4   5   9     1555.55     1589.11     84.99 o 
  -3   5   9      634.00      634.18     22.13 o 
  -2   5   9     1103.67     1101.49     66.08 o 
  -1   5   9     3274.93     3041.08    250.63 o 
   0   5   9     2372.33     2076.02    128.76 o 
   1   5   9     3256.69     2915.13    155.77 o 
   2   5   9     1110.89      998.87     75.13 o 
   3   5   9      678.41      734.70     32.17 o 
   5   5   9      490.16      487.74     30.43 o 
  -5   6   9       87.77       81.02     18.44 o 
  -4   6   9      648.58      724.00     54.69 o 
  -3   6   9     1471.79     1345.13     85.18 o 
  -2   6   9     2709.41     2548.20    131.22 o 
  -1   6   9     1014.65      956.80     81.97 o 
   0   6   9     1403.17     1478.20    108.52 o 
   1   6   9     1048.74      959.20    110.16 o 
   2   6   9     2625.97     2392.68    310.18 o 
   3   6   9     1506.36     1582.70     36.40 o 
  -5   7   9       23.80       10.76     15.62 o 
  -4   7   9      754.65      776.91     31.01 o 
  -3   7   9      318.35      299.24     20.92 o 
  -2   7   9      585.41      536.87     50.49 o 
  -1   7   9      547.06      528.46     41.06 o 
   0   7   9     2831.72     2732.74    169.33 o 
   1   7   9      559.08      538.60     32.40 o 
   2   7   9      561.15      532.98     63.02 o 
   3   7   9      313.39      347.66     24.41 o 
  -5   8   9      230.88      249.58     21.57 o 
  -4   8   9      127.35      166.93     30.74 o 
  -3   8   9       89.39       78.97     20.29 o 
  -2   8   9      448.63      411.69     76.01 o 
  -1   8   9      508.30      470.14     33.70 o 
   0   8   9       27.32       27.02     12.35 o 
   1   8   9      506.75      513.49     26.97 o 
   2   8   9      509.84      499.01     70.95 o 
   3   8   9       84.14      107.63     22.50 o 
  -4   9   9      102.72       65.47     18.34 o 
  -3   9   9      963.96      967.45     31.15 o 
  -2   9   9      641.18      601.56     31.30 o 
  -1   9   9      118.05      129.30     15.94 o 
   0   9   9      489.57      482.53    101.37 o 
   1   9   9      144.39      167.40     24.29 o 
   2   9   9      665.52      710.75     36.30 o 
   3   9   9      981.05     1031.59     37.72 o 
  -4  10   9      174.79      152.63     21.54 o 
  -3  10   9      182.36      157.95     19.75 o 
  -2  10   9      168.98      175.50     21.28 o 
  -1  10   9      578.99      590.32     25.00 o 
   0  10   9      371.59      386.49     33.73 o 
   1  10   9      598.01      609.84     35.24 o 
   2  10   9      173.26      182.02     27.07 o 
   3  10   9      165.92      207.37     25.39 o 
  -3  11   9       62.39       62.19     18.75 o 
  -2  11   9       58.49       49.89     18.66 o 
  -1  11   9     1469.67     1353.51     69.94 o 
   0  11   9      793.83      874.35     44.42 o 
   1  11   9     1450.04     1540.37     53.91 o 
   2  11   9       62.89       67.18     26.88 o 
   3  11   9       62.36       51.29     23.20 o 
  -3  12   9       40.17       39.43     20.01 o 
  -2  12   9      349.35      311.24     22.68 o 
  -1  12   9       55.65       72.70     19.25 o 
   0  12   9        0.46        8.10     25.85 o 
   1  12   9       57.37       64.00     26.44 o 
   2  12   9      345.46      412.59     36.34 o 
   3  12   9       41.52       28.82     23.92 o 
  -2  13   9       85.05       68.78     21.14 o 
  -1  13   9       14.20       30.73     18.57 o 
   0  13   9      150.35      178.00     35.08 o 
   1  13   9       10.22       15.40     25.90 o 
   2  13   9       84.41       92.07     29.67 o 
   0  14   9      151.80      161.53     34.96 o 
   0   0  10        9.18        3.04     12.74 o 
   1   0  10     4956.36     4904.43    158.63 o 
   2   0  10      151.69      163.92      9.20 o 
   3   0  10     1123.61     1061.75     54.05 o 
   4   0  10      643.11      762.15     32.73 o 
   5   0  10      437.58      451.78     28.25 o 
   6   0  10       33.05       16.50     22.70 o 
  -6   1  10       95.91      119.56     25.51 o 
  -5   1  10       25.34        5.88     19.22 o 
  -4   1  10      181.02      213.18     21.74 o 
  -3   1  10     3291.70     3197.29    126.82 o 
  -2   1  10      550.98      530.06     14.50 o 
  -1   1  10     5453.15     5243.29     52.64 o 
   0   1  10     2247.82     2223.01     40.22 o 
   1   1  10     5468.22     5425.05    269.75 o 
   2   1  10      659.21      689.25     17.23 o 
   3   1  10     3304.14     3455.28    251.78 o 
   4   1  10      165.66      177.52     22.55 o 
   5   1  10       31.41       22.22     13.27 o 
  -6   2  10      140.89      174.69     29.65 o 
  -5   2  10      779.71      744.63     35.15 o 
  -4   2  10      713.46      672.16     47.15 o 
  -3   2  10      238.83      251.27     25.15 o 
  -2   2  10     5666.94     5265.26    150.33 o 
  -1   2  10     3313.58     3144.85     24.59 o 
   0   2  10     2079.61     2197.02     27.08 o 
   1   2  10     3354.93     3311.89     46.32 o 
   2   2  10     5655.25     6146.11     57.91 o 
   3   2  10      247.97      289.48     28.61 o 
   4   2  10      694.80      724.39     31.95 o 
   5   2  10      771.69      771.64     23.89 o 
  -6   3  10      463.48      446.78     25.33 o 
  -5   3  10      256.89      264.34     20.89 o 
  -4   3  10     2015.42     2054.31     88.20 o 
  -3   3  10      229.21      208.41     16.42 o 
  -2   3  10      981.93      922.60     24.06 o 
  -1   3  10      804.85      771.88     28.55 o 
   0   3  10    18683.24    17724.16    416.70 o 
   1   3  10      860.89      858.31     20.35 o 
   2   3  10      919.64     1015.54     27.34 o 
   3   3  10      213.55      229.60     14.42 o 
   4   3  10     2112.84     2184.55     31.82 o 
   5   3  10      243.85      287.07     26.13 o 
  -5   4  10      425.30      428.91     23.46 o 
  -4   4  10      111.87      127.02     18.27 o 
  -3   4  10      289.82      253.87     17.51 o 
  -2   4  10     4076.15     3754.44    187.51 o 
  -1   4  10     3548.96     3429.19    234.69 o 
   0   4  10      638.70      604.71     20.74 o 
   1   4  10     3648.46     3716.38    244.22 o 
   2   4  10     4070.78     4389.39     54.30 o 
   3   4  10      273.57      279.98     17.03 o 
   4   4  10       93.40      100.04     22.99 o 
   5   4  10      424.66      435.45     29.88 o 
  -5   5  10       62.85       97.17     33.84 o 
  -4   5  10      324.80      332.91     23.69 o 
  -3   5  10      994.90      954.82     70.99 o 
  -2   5  10      150.02      154.08     16.79 o 
  -1   5  10     1626.30     1559.89    166.76 o 
   0   5  10      882.20      767.83     38.72 o 
   1   5  10     1645.36     1635.29    136.58 o 
   2   5  10      151.98      161.31      8.45 o 
   3   5  10     1044.40      987.63    124.02 o 
   5   5  10       73.56      123.99     24.52 o 
  -5   6  10      371.83      365.33     23.67 o 
  -4   6  10      207.83      220.61     20.29 o 
  -3   6  10      863.48      872.20     28.14 o 
  -2   6  10       12.95       14.40     13.83 o 
  -1   6  10     2378.74     2143.37    185.41 o 
   0   6  10      375.52      323.20     13.86 o 
   1   6  10     2502.64     2205.72    252.37 o 
   2   6  10       14.31       16.23      9.69 o 
   3   6  10      846.63      986.16     31.32 o 
   5   6  10      346.83      366.39     29.61 o 
  -5   7  10       49.14       29.75     17.16 o 
  -4   7  10      197.64      211.49     19.99 o 
  -3   7  10     2142.47     2079.77    128.90 o 
  -2   7  10      209.15      188.00     17.62 o 
  -1   7  10     1967.44     1834.48    119.00 o 
   0   7  10     1180.35     1162.52    100.94 o 
   1   7  10     1922.22     1810.55    205.36 o 
   2   7  10      213.79      208.47     35.40 o 
   3   7  10     2120.55     2471.57     48.72 o 
  -5   8  10       71.83       63.86     18.90 o 
  -4   8  10      509.48      502.28     25.42 o 
  -3   8  10      120.76      133.81     20.45 o 
  -2   8  10     2638.39     2516.46    199.89 o 
  -1   8  10      687.64      622.37     39.65 o 
   0   8  10      520.24      481.43     20.44 o 
   1   8  10      637.19      587.42     46.22 o 
   2   8  10     2734.20     2495.04    268.02 o 
   3   8  10      126.35      150.31     22.75 o 
  -4   9  10      452.66      449.50     56.38 o 
  -3   9  10      158.04      162.54     19.34 o 
  -2   9  10      121.88      157.99     25.84 o 
  -1   9  10      298.15      290.46     19.63 o 
   0   9  10     5000.97     4651.44    476.33 o 
   1   9  10      311.22      287.39     16.84 o 
   2   9  10      114.73      131.90     25.84 o 
   3   9  10      150.90      156.34     22.64 o 
  -4  10  10       12.22       15.52     17.83 o 
  -3  10  10       44.69       30.02     17.22 o 
  -2  10  10      703.36      744.75     45.40 o 
  -1  10  10      148.67      168.93     19.35 o 
   0  10  10       16.99       53.80     16.37 o 
   1  10  10      149.04      154.00     16.07 o 
   2  10  10      649.48      738.50     37.07 o 
   3  10  10       48.90       60.97     21.09 o 
  -3  11  10      210.22      206.32     21.26 o 
  -2  11  10       76.23       69.04     20.34 o 
  -1  11  10      395.91      402.40     24.49 o 
   0  11  10      247.58      244.31     20.06 o 
   1  11  10      410.23      415.90     48.46 o 
   2  11  10       80.10       58.88     25.77 o 
   3  11  10      214.60      236.80     28.49 o 
  -3  12  10      100.91      100.41     21.56 o 
  -2  12  10       65.08       79.70     24.73 o 
  -1  12  10      444.79      451.46     25.63 o 
   0  12  10       60.27       67.34     16.90 o 
   1  12  10      464.49      438.30     30.19 o 
   2  12  10       65.39       55.10     28.75 o 
   3  12  10       99.91      121.17     27.33 o 
  -2  13  10      141.58      144.49     22.90 o 
  -1  13  10      107.87      112.96     19.94 o 
   0  13  10      537.78      522.96     26.69 o 
   1  13  10      108.01      133.42     32.60 o 
   2  13  10      143.64      175.69     33.83 o 
   1   0  11     2427.88     2294.52     96.69 o 
   2   0  11       64.89       80.39      8.88 o 
   3   0  11     5587.44     5785.60    203.41 o 
   4   0  11      640.15      589.73     32.27 o 
   5   0  11       13.88       -1.11     21.69 o 
   6   0  11        0.56       -3.97     21.79 o 
  -6   1  11      194.21      212.04     29.99 o 
  -5   1  11      750.44      823.68     37.04 o 
  -4   1  11      759.53      708.05     25.66 o 
  -3   1  11      850.42      851.35     23.60 o 
  -2   1  11     2491.90     2307.25     31.59 o 
  -1   1  11     4250.25     4074.12     29.98 o 
   0   1  11       58.82       57.89     10.84 o 
   1   1  11     4044.59     3939.18    225.54 o 
   2   1  11     2522.57     2455.60     79.10 o 
   3   1  11      910.84      969.33     81.12 o 
   4   1  11      787.63      818.91     35.44 o 
   5   1  11      815.10      922.64     38.24 o 
  -6   2  11       37.76       53.62     24.47 o 
  -5   2  11      326.04      283.27     22.02 o 
  -4   2  11      961.82      984.17     44.01 o 
  -3   2  11      322.55      336.95     12.98 o 
  -2   2  11      407.80      360.72     24.17 o 
  -1   2  11     1692.72     1597.88     19.19 o 
   0   2  11     2928.84     2709.00     31.60 o 
   1   2  11     1702.67     1720.35     36.59 o 
   2   2  11      420.77      401.59     16.26 o 
   3   2  11      267.26      323.91     52.51 o 
   4   2  11      966.81      989.55     38.21 o 
   5   2  11      324.32      324.43     18.79 o 
  -5   3  11      284.88      277.46     40.98 o 
  -4   3  11       70.37       63.10     17.47 o 
  -3   3  11     1724.24     1568.88     72.29 o 
  -2   3  11     3274.53     3148.12     75.39 o 
  -1   3  11      249.76      238.57     15.39 o 
   0   3  11      153.69      157.59     13.22 o 
   1   3  11      222.29      227.90     11.20 o 
   2   3  11     3259.06     3514.73     49.33 o 
   3   3  11     1670.97     1816.02     32.98 o 
   4   3  11      101.81      131.14     23.05 o 
   5   3  11      292.24      276.55     26.55 o 
  -5   4  11      121.46       75.58     17.55 o 
  -4   4  11     1352.13     1329.23     45.01 o 
  -3   4  11      215.49      198.93     22.53 o 
  -2   4  11      681.32      653.48     49.53 o 
  -1   4  11      255.66      227.77     15.98 o 
   0   4  11     4846.17     4396.98    138.42 o 
   1   4  11      236.77      234.03     17.56 o 
   2   4  11      723.57      835.73     28.82 o 
   3   4  11      220.82      263.45     17.81 o 
   4   4  11     1267.24     1236.35     42.20 o 
   5   4  11      112.83       95.33     22.90 o 
  -5   5  11      792.30      791.40     39.71 o 
  -4   5  11      381.38      377.25     31.99 o 
  -3   5  11      270.01      255.30     21.02 o 
  -2   5  11     1730.08     1575.80     35.23 o 
  -1   5  11     3034.35     2860.98    129.93 o 
   0   5  11       98.32      110.30      8.21 o 
   1   5  11     3049.86     2994.16    260.10 o 
   2   5  11     1689.61     1714.96     92.85 o 
   3   5  11      303.95      349.16     21.81 o 
   5   5  11      798.15      807.12     38.15 o 
  -5   6  11        6.64       25.71     18.53 o 
  -4   6  11      143.67      113.07     17.69 o 
  -3   6  11     1773.90     1820.02     90.97 o 
  -2   6  11        7.61       10.16     13.18 o 
  -1   6  11     2562.24     2249.51    110.03 o 
   0   6  11      223.00      207.90      9.44 o 
   1   6  11     2669.33     2226.70    172.61 o 
   2   6  11       21.66       17.96     10.14 o 
   3   6  11     1730.89     2043.22     43.68 o 
   5   6  11        9.02       22.61     22.10 o 
  -5   7  11      218.52      237.27     21.69 o 
  -4   7  11       50.71       55.10     17.64 o 
  -3   7  11     1020.57     1012.64     31.49 o 
  -2   7  11      603.08      516.11     22.42 o 
  -1   7  11     1217.81     1110.63     71.67 o 
   0   7  11      390.09      339.39     28.91 o 
   1   7  11     1147.12     1032.78    143.84 o 
   2   7  11      628.61      565.11     53.40 o 
   3   7  11     1023.49     1167.93     36.78 o 
  -4   8  11      179.89      216.91     20.66 o 
  -3   8  11      328.14      338.73     22.27 o 
  -2   8  11        7.45        9.97     15.79 o 
  -1   8  11      378.02      341.04     31.73 o 
   0   8  11      837.05      735.63     47.32 o 
   1   8  11      339.63      301.09     38.92 o 
   2   8  11        4.22       -0.14     21.80 o 
   3   8  11      317.35      340.77     25.80 o 
  -4   9  11      244.02      241.20     25.84 o 
  -3   9  11      164.13      109.57     18.76 o 
  -2   9  11     1269.63     1363.85    146.06 o 
  -1   9  11      297.78      280.52     20.74 o 
   0   9  11      273.32      270.36     34.39 o 
   1   9  11      285.95      295.84     17.51 o 
   2   9  11     1226.69     1334.72     44.78 o 
   3   9  11      153.37      132.46     22.13 o 
  -4  10  11      294.95      337.68     26.13 o 
  -3  10  11       76.15       93.31     20.07 o 
  -2  10  11      134.46      132.70     20.21 o 
  -1  10  11       49.62       54.64     19.44 o 
   0  10  11      961.31      906.57     72.02 o 
   1  10  11       36.84       21.59     13.12 o 
   2  10  11      118.40      151.68     27.13 o 
   3  10  11       85.43      102.59     23.68 o 
  -3  11  11       31.31       40.56     18.95 o 
  -2  11  11      140.92      131.69     21.36 o 
  -1  11  11      585.35      585.06     30.85 o 
   0  11  11       86.88       93.69     16.28 o 
   1  11  11      609.11      608.74     49.96 o 
   2  11  11      136.07      144.28     28.46 o 
   3  11  11       33.16       35.22     23.74 o 
  -2  12  11       54.04       49.91     20.82 o 
  -1  12  11      172.82      150.22     21.60 o 
   0  12  11       41.39       35.36     17.23 o 
   1  12  11      183.54      173.08     32.78 o 
   2  12  11       54.15       64.25     29.44 o 
  -1  13  11      125.82      116.86     19.35 o 
   0  13  11       77.98       69.63     17.81 o 
   1  13  11      119.54      102.42     30.97 o 
   0   0  12     5740.78     5244.75     65.59 o 
   1   0  12        3.39       14.74     12.02 o 
   2   0  12     1663.04     1604.44     34.38 o 
   3   0  12      178.78      200.35     13.37 o 
   4   0  12     1065.46     1095.07     40.84 o 
   5   0  12       22.51       28.92     21.60 o 
  -5   1  12      307.01      360.71     30.64 o 
  -4   1  12      558.27      584.62     32.90 o 
  -3   1  12      123.68      119.64     10.75 o 
  -2   1  12     1800.87     1692.66     18.21 o 
  -1   1  12     2401.38     2238.56     32.04 o 
   0   1  12        0.20        6.50     12.57 o 
   1   1  12     2243.19     2113.65    131.49 o 
   2   1  12     1697.93     1697.39     48.22 o 
   3   1  12      144.42      164.56     12.94 o 
   4   1  12      563.23      601.57     32.88 o 
   5   1  12      290.41      330.42     28.52 o 
  -5   2  12      182.52      214.42     23.03 o 
  -4   2  12      221.66      225.31     19.94 o 
  -3   2  12     2626.32     2609.71     28.84 o 
  -2   2  12      758.59      734.12     34.90 o 
  -1   2  12      753.38      687.41     14.30 o 
   0   2  12      260.07      251.63     22.50 o 
   1   2  12      694.57      670.13     26.68 o 
   2   2  12      728.05      730.18     55.29 o 
   3   2  12     2571.78     2704.45    170.14 o 
   4   2  12      251.23      249.01     26.87 o 
   5   2  12      182.36      212.39     26.75 o 
  -5   3  12      833.32      819.41     77.64 o 
  -4   3  12      420.57      421.35     25.61 o 
  -3   3  12       17.17       24.03     14.87 o 
  -2   3  12      593.39      596.97     73.08 o 
  -1   3  12     1347.75     1258.70     41.26 o 
   0   3  12      554.22      532.12     17.46 o 
   1   3  12     1287.25     1349.33     35.92 o 
   2   3  12      583.26      620.67     25.57 o 
   3   3  12       22.96       33.62     11.73 o 
   4   3  12      458.56      445.79     30.34 o 
   5   3  12      859.46      838.65     38.51 o 
  -5   4  12       77.18       84.36     17.35 o 
  -4   4  12      164.10      175.48     27.98 o 
  -3   4  12     1065.25     1017.02     31.42 o 
  -2   4  12      897.36      828.95     30.90 o 
  -1   4  12     1027.52      963.92     46.99 o 
   0   4  12      125.23      128.68     12.04 o 
   1   4  12     1060.64     1017.70     57.05 o 
   2   4  12      895.16      969.61     32.03 o 
   3   4  12     1101.57     1135.29     30.43 o 
   4   4  12      166.71      185.75     26.76 o 
   5   4  12       75.12       93.04     23.86 o 
  -5   5  12      271.48      260.70     35.85 o 
  -4   5  12      964.37      943.36     37.76 o 
  -3   5  12        9.52        0.96     15.73 o 
  -2   5  12     2610.57     2498.28    140.14 o 
  -1   5  12     1169.12     1055.31    104.49 o 
   0   5  12        0.63       -1.64     11.29 o 
   1   5  12     1258.82     1195.94     29.40 o 
   2   5  12     2582.17     2896.67     51.20 o 
   3   5  12        6.39        0.87     15.73 o 
   5   5  12      256.65      244.32     27.99 o 
  -5   6  12      150.35      177.14     20.13 o 
  -4   6  12      310.27      295.81     28.06 o 
  -3   6  12      165.21      159.62     18.97 o 
  -2   6  12      373.03      327.58     24.73 o 
  -1   6  12      101.52       92.05     18.64 o 
   0   6  12     2522.86     2439.66    231.11 o 
   1   6  12      118.94      116.94     13.13 o 
   2   6  12      398.63      386.65     27.43 o 
   3   6  12      144.87      139.82     20.99 o 
   5   6  12      141.23      155.72     25.08 o 
  -5   7  12      217.90      218.26     39.12 o 
  -4   7  12      287.56      267.15     23.78 o 
  -3   7  12      351.27      397.23     26.38 o 
  -2   7  12      459.92      424.22     26.27 o 
  -1   7  12      710.29      684.29     24.46 o 
   0   7  12      332.65      348.95     31.44 o 
   1   7  12      654.54      664.46     51.41 o 
   2   7  12      485.61      510.49     29.42 o 
   3   7  12      342.10      428.13     26.87 o 
  -4   8  12      239.67      211.78     22.35 o 
  -3   8  12      244.69      238.58     22.25 o 
  -2   8  12      108.56      104.22     18.88 o 
  -1   8  12      219.99      213.91     27.05 o 
   0   8  12      179.94      147.68     17.78 o 
   1   8  12      205.52      207.98     15.57 o 
   2   8  12      111.54      134.24     24.76 o 
   3   8  12      251.06      303.34     25.26 o 
  -4   9  12       91.53       98.90     19.99 o 
  -3   9  12       56.93       58.07     18.19 o 
  -2   9  12       35.55       13.60     16.60 o 
  -1   9  12      920.58      813.84     57.32 o 
   0   9  12       89.57       85.21     15.21 o 
   1   9  12      907.19      884.89     97.94 o 
   2   9  12       34.10       21.55     21.69 o 
   3   9  12       70.58       76.14     22.27 o 
  -3  10  12      628.29      556.96     27.28 o 
  -2  10  12      125.96      128.64     21.22 o 
  -1  10  12      190.55      174.88     18.68 o 
   0  10  12       89.50       81.92     16.69 o 
   1  10  12      198.60      190.67     16.95 o 
   2  10  12      113.83      122.02     24.84 o 
   3  10  12      639.27      647.38     35.71 o 
  -3  11  12       18.08       32.30     19.14 o 
  -2  11  12      474.73      434.53     33.55 o 
  -1  11  12       46.89       32.49     17.74 o 
   0  11  12      180.93      189.57     42.03 o 
   1  11  12       53.20       41.71     14.10 o 
   2  11  12      468.09      537.59     38.61 o 
  -2  12  12      182.08      173.47     29.36 o 
  -1  12  12       33.70       43.81     17.30 o 
   0  12  12      227.19      208.82     19.66 o 
   1  12  12       27.31       12.17     27.95 o 
   2  12  12      197.46      242.38     31.62 o 
   0  13  12        1.82        3.45     17.48 o 
   1   0  13      365.57      399.53     26.93 o 
   2   0  13     2521.31     2507.75     43.95 o 
   3   0  13       17.32       11.48     11.03 o 
   4   0  13      393.60      365.90     31.39 o 
   5   0  13        0.39      -18.79     22.21 o 
  -5   1  13      137.15      151.90     26.25 o 
  -4   1  13      771.72      792.45     37.39 o 
  -3   1  13       25.81       19.07     11.38 o 
  -2   1  13      135.23      138.25      8.46 o 
  -1   1  13      488.49      467.03     19.08 o 
   0   1  13     6079.06     5532.27    282.59 o 
   1   1  13      505.57      503.29     20.28 o 
   2   1  13      156.38      147.81     14.92 o 
   3   1  13       27.43       16.85     10.70 o 
   4   1  13      789.39      858.13     38.61 o 
   5   1  13      118.93      112.32     24.66 o 
  -5   2  13      542.49      577.32     35.68 o 
  -4   2  13      158.65      181.84     20.08 o 
  -3   2  13      403.28      410.93     15.19 o 
  -2   2  13     2103.19     1889.95     28.20 o 
  -1   2  13     2834.09     2721.35     68.87 o 
   0   2  13     2652.55     2615.33     50.63 o 
   1   2  13     2829.21     2615.55     82.54 o 
   2   2  13     2149.11     2039.08     72.48 o 
   3   2  13      401.45      444.56     17.33 o 
   4   2  13      167.03      171.42     24.85 o 
   5   2  13      562.41      594.80     34.53 o 
  -5   3  13       14.16       11.83     16.34 o 
  -4   3  13      335.24      302.44     22.57 o 
  -3   3  13     1870.37     1817.26    131.61 o 
  -2   3  13     1867.58     1784.13     73.94 o 
  -1   3  13     2632.89     2598.31     37.41 o 
   0   3  13      157.32      170.91     13.23 o 
   1   3  13     2635.23     2731.13     51.46 o 
   2   3  13     1815.25     1986.90     42.88 o 
   3   3  13     1901.09     2033.99    119.87 o 
   4   3  13      353.33      331.29     29.50 o 
   5   3  13       11.43        1.94     22.87 o 
  -5   4  13      268.52      263.90     22.22 o 
  -4   4  13      233.36      235.87     27.04 o 
  -3   4  13      245.04      242.95     24.61 o 
  -2   4  13     1574.03     1519.06     48.98 o 
  -1   4  13      803.69      718.05     42.64 o 
   0   4  13      736.50      694.40     20.17 o 
   1   4  13      871.01      843.95     33.22 o 
   2   4  13     1491.78     1667.19     40.08 o 
   3   4  13      245.00      272.73     20.82 o 
   4   4  13      228.49      260.75     29.97 o 
   5   4  13      244.85      247.99     28.12 o 
  -5   5  13       76.15       68.83     19.06 o 
  -4   5  13      532.92      578.72     41.83 o 
  -3   5  13      516.63      513.85     38.78 o 
  -2   5  13       25.38       28.42     16.19 o 
  -1   5  13      677.76      635.09     23.02 o 
   0   5  13      856.56      896.13     37.88 o 
   1   5  13      639.36      635.07     18.97 o 
   2   5  13       27.59       29.88     18.41 o 
   3   5  13      529.79      552.21     26.78 o 
   4   5  13      530.09      553.15     36.40 o 
   5   5  13       87.49       71.89     22.83 o 
  -5   6  13       30.62       27.94     17.08 o 
  -4   6  13       19.94       -1.30     18.01 o 
  -3   6  13      170.97      147.95     19.43 o 
  -2   6  13     1311.71     1275.11     70.28 o 
  -1   6  13      273.73      246.32     32.47 o 
   0   6  13        1.90       15.31     18.08 o 
   1   6  13      270.77      257.96     15.51 o 
   2   6  13     1386.74     1462.48     42.14 o 
   3   6  13      189.38      202.53     21.10 o 
   5   6  13       36.64       48.41     24.38 o 
  -4   7  13      450.99      456.36     26.04 o 
  -3   7  13      278.59      282.03     22.81 o 
  -2   7  13      385.97      349.68     21.87 o 
  -1   7  13      376.45      398.06     21.35 o 
   0   7  13     3968.98     3722.75    262.00 o 
   1   7  13      403.42      388.84     42.38 o 
   2   7  13      368.93      401.17     28.27 o 
   3   7  13      273.50      324.42     24.95 o 
  -4   8  13      122.29       99.65     22.19 o 
  -3   8  13      195.73      197.79     19.91 o 
  -2   8  13      475.10      439.10     24.50 o 
  -1   8  13      967.53      929.54     82.52 o 
   0   8  13      457.35      397.75     46.95 o 
   1   8  13      965.01      938.52     74.40 o 
   2   8  13      487.04      529.05     31.73 o 
   3   8  13      192.03      227.48     24.70 o 
  -4   9  13       18.48        5.88     20.56 o 
  -3   9  13      261.89      272.27     27.71 o 
  -2   9  13      270.10      278.38     25.10 o 
  -1   9  13      722.87      715.30     69.51 o 
   0   9  13        1.11        1.61     14.80 o 
   1   9  13      679.96      672.95    104.67 o 
   2   9  13      285.84      321.98     28.94 o 
   3   9  13      287.76      318.56     29.08 o 
  -3  10  13       99.88      129.21     22.50 o 
  -2  10  13       37.57       40.41     17.25 o 
  -1  10  13      254.85      244.40     21.28 o 
   0  10  13       46.54       46.89     14.77 o 
   1  10  13      283.25      264.43     31.88 o 
   2  10  13       33.91       33.09     23.38 o 
  -2  11  13       12.08        5.77     15.88 o 
  -1  11  13      199.49      187.84     20.37 o 
   0  11  13      268.04      263.44     20.31 o 
   1  11  13      200.43      209.27     33.54 o 
   2  11  13       10.95        8.98     24.68 o 
  -1  12  13       47.67       35.50     18.82 o 
   0  12  13        7.68        2.50     16.83 o 
   1  12  13       44.65       39.44     28.98 o 
   0   0  14     5821.66     5317.04     72.95 o 
   1   0  14     4132.27     3891.44     99.58 o 
   2   0  14       38.28       37.17     12.84 o 
   3   0  14       96.99       97.54     13.79 o 
   4   0  14      539.75      543.98     34.82 o 
   5   0  14      579.86      650.04     37.25 o 
  -5   1  14       48.09       48.71     25.89 o 
  -4   1  14      142.04      155.56     25.48 o 
  -3   1  14     1610.48     1631.44     29.51 o 
  -2   1  14      121.47      104.29     13.80 o 
  -1   1  14     1444.91     1309.87     29.13 o 
   0   1  14      965.60      993.74     91.57 o 
   1   1  14     1469.24     1373.84    106.48 o 
   2   1  14      135.19      109.86     17.36 o 
   3   1  14     1557.29     1607.29     67.79 o 
   4   1  14      169.24      147.74     26.75 o 
   5   1  14       48.51       55.79     23.40 o 
  -5   2  14      237.57      252.31     31.05 o 
  -4   2  14      320.49      310.07     52.68 o 
  -3   2  14      395.61      417.73     15.94 o 
  -2   2  14     1162.86     1048.14     22.04 o 
  -1   2  14      778.43      710.82     43.37 o 
   0   2  14       20.43       30.51     17.76 o 
   1   2  14      710.17      710.06     23.11 o 
   2   2  14     1246.45     1284.98     94.84 o 
   3   2  14      406.42      424.07     44.28 o 
   4   2  14      308.42      304.10     28.80 o 
   5   2  14      241.21      270.97     30.53 o 
  -5   3  14       37.45       47.49     17.94 o 
  -4   3  14      625.00      636.30     40.38 o 
  -3   3  14      482.98      482.03     17.28 o 
  -2   3  14      540.19      457.39     22.06 o 
  -1   3  14       71.15       67.29     14.78 o 
   0   3  14     2282.26     2229.36     90.02 o 
   1   3  14       87.90       77.37     19.86 o 
   2   3  14      565.97      532.64     22.66 o 
   3   3  14      495.20      536.60     33.56 o 
   4   3  14      589.67      676.78     37.94 o 
   5   3  14       31.86       27.88     21.37 o 
  -5   4  14      204.24      213.70     22.31 o 
  -4   4  14      345.88      314.98     39.61 o 
  -3   4  14      314.00      314.23     22.50 o 
  -2   4  14     1336.83     1325.99     89.64 o 
  -1   4  14     2265.85     2097.89     45.37 o 
   0   4  14        7.00       12.00     12.79 o 
   1   4  14     2387.97     2469.30     52.23 o 
   2   4  14     1354.28     1477.15     40.30 o 
   3   4  14      308.82      331.17     18.48 o 
   4   4  14      347.49      360.48     31.31 o 
   5   4  14      205.96      238.78     28.04 o 
  -5   5  14      105.34      114.14     21.28 o 
  -4   5  14       65.72       72.40     17.81 o 
  -3   5  14     1104.09     1123.37     31.96 o 
  -2   5  14      954.07      911.04     43.28 o 
  -1   5  14     1278.53     1172.35     29.25 o 
   0   5  14      520.82      497.81     20.40 o 
   1   5  14     1204.02     1189.05     24.17 o 
   2   5  14      959.62     1008.12     36.29 o 
   3   5  14     1075.34     1145.12     35.65 o 
   4   5  14       69.13       61.26     23.62 o 
   5   5  14      110.21      101.99     24.96 o 
  -4   6  14       86.59       87.10     20.24 o 
  -3   6  14      112.64      106.61     20.24 o 
  -2   6  14      198.67      189.74     19.46 o 
  -1   6  14     1156.09     1149.10     59.20 o 
   0   6  14     1521.04     1512.48     31.23 o 
   1   6  14     1090.39     1088.14     64.51 o 
   2   6  14      204.61      184.10     23.55 o 
   3   6  14      112.74      151.19     20.71 o 
  -4   7  14      110.12       96.99     29.69 o 
  -3   7  14      442.30      447.83     24.78 o 
  -2   7  14      199.45      196.37     20.42 o 
  -1   7  14      231.10      231.34     24.89 o 
   0   7  14      557.55      504.34     23.42 o 
   1   7  14      241.73      248.82     23.37 o 
   2   7  14      164.69      205.33     25.39 o 
   3   7  14      447.79      560.34     29.64 o 
  -4   8  14      325.41      372.12     27.28 o 
  -3   8  14       34.79       13.87     17.99 o 
  -2   8  14      525.62      544.30     25.86 o 
  -1   8  14      191.43      193.29     19.39 o 
   0   8  14      100.61       98.43     16.35 o 
   1   8  14      189.38      192.06     16.15 o 
   2   8  14      512.69      540.88     33.30 o 
  -3   9  14      208.59      204.93     24.20 o 
  -2   9  14      137.78      130.28     19.78 o 
  -1   9  14      181.40      170.01     23.20 o 
   0   9  14      769.51      720.09     68.87 o 
   1   9  14      173.11      174.26     33.83 o 
   2   9  14      135.52      142.41     27.42 o 
  -3  10  14      316.25      376.41     43.45 o 
  -2  10  14      341.95      342.82     23.74 o 
  -1  10  14      361.49      306.68     32.08 o 
   0  10  14       28.82       23.49     15.50 o 
   1  10  14      379.17      365.84     33.94 o 
   2  10  14      334.00      381.20     34.44 o 
  -2  11  14      113.48      145.28     20.36 o 
  -1  11  14      102.81       97.95     22.56 o 
   0  11  14       62.10       43.14     18.86 o 
   1  11  14      111.01      117.45     28.91 o 
   2  11  14      108.80      137.97     31.24 o 
  -1  12  14      161.40      150.85     28.48 o 
   0  12  14       73.01       48.17     17.49 o 
   1  12  14      158.02      165.94     29.59 o 
   1   0  15       21.87       38.79     15.48 o 
   2   0  15      160.82      163.14     16.51 o 
   3   0  15     2198.11     2372.70     92.22 o 
   4   0  15      360.18      304.85     31.24 o 
   5   0  15       55.14       45.53     23.61 o 
  -5   1  15      499.76      579.23     38.80 o 
  -4   1  15      146.13      124.78     25.89 o 
  -3   1  15      711.47      762.44     41.60 o 
  -2   1  15      467.86      450.69     20.28 o 
  -1   1  15     1068.48     1003.23     41.36 o 
   0   1  15       13.66       57.01     22.46 o 
   1   1  15     1165.17     1125.16     51.16 o 
   2   1  15      505.08      501.64     21.14 o 
   3   1  15      671.34      712.87     58.17 o 
   4   1  15      158.70      135.58     28.81 o 
   5   1  15      473.89      532.44     37.51 o 
  -5   2  15       54.99       61.97     24.65 o 
  -4   2  15      660.03      729.92     39.17 o 
  -3   2  15      237.29      243.39     16.25 o 
  -2   2  15      656.98      621.41     23.04 o 
  -1   2  15      480.97      441.98     22.98 o 
   0   2  15     1229.78     1047.96     63.58 o 
   1   2  15      543.33      534.49     34.84 o 
   2   2  15      682.84      642.37     23.19 o 
   3   2  15      254.32      256.33     17.22 o 
   4   2  15      619.77      686.47     38.89 o 
   5   2  15       45.60       44.45     23.30 o 
  -5   3  15       37.55       27.05     25.67 o 
  -4   3  15      197.77      208.70     20.71 o 
  -3   3  15       85.55       76.30     12.79 o 
  -2   3  15     1240.67     1143.13     30.69 o 
  -1   3  15      102.87       76.87     15.23 o 
   0   3  15       28.41       35.80     19.92 o 
   1   3  15       96.25       75.72     22.04 o 
   2   3  15     1152.75     1164.80     99.57 o 
   3   3  15       76.05       54.37     13.52 o 
   4   3  15      196.81      222.93     31.53 o 
   5   3  15       41.98       27.77     23.22 o 
  -5   4  15      122.44      126.96     23.45 o 
  -4   4  15      262.64      270.76     23.72 o 
  -3   4  15      323.44      301.19     26.78 o 
  -2   4  15       52.43       38.08     15.95 o 
  -1   4  15      929.19      866.80     26.43 o 
   0   4  15      879.37      861.84     24.09 o 
   1   4  15      977.64     1050.15     39.05 o 
   2   4  15       39.68       34.10     19.54 o 
   3   4  15      326.68      351.84     18.80 o 
   4   4  15      285.50      320.26     33.26 o 
   5   4  15      126.00      153.54     27.44 o 
  -4   5  15       54.50       31.60     18.91 o 
  -3   5  15       48.33       58.73     18.68 o 
  -2   5  15      298.09      303.10     25.11 o 
  -1   5  15      520.76      455.84     23.30 o 
   0   5  15      478.02      500.46     21.20 o 
   1   5  15      475.91      483.31     18.51 o 
   2   5  15      289.94      311.06     25.78 o 
   3   5  15       62.93       73.85     18.76 o 
   4   5  15       56.95       57.63     27.47 o 
  -4   6  15      313.57      331.47     24.91 o 
  -3   6  15      831.48      901.91     43.84 o 
  -2   6  15       45.49       34.66     17.33 o 
  -1   6  15      481.53      440.06     22.95 o 
   0   6  15       19.62        5.34     15.15 o 
   1   6  15      468.85      489.75     18.94 o 
   2   6  15       51.57       53.51     20.50 o 
   3   6  15      800.74      983.22     36.10 o 
   4   6  15      304.81      271.97     31.13 o 
  -4   7  15       45.60       58.72     18.49 o 
  -3   7  15      118.31      107.03     19.99 o 
  -2   7  15       64.27       57.26     18.63 o 
  -1   7  15      628.65      590.60     60.68 o 
   0   7  15      281.84      225.82     31.47 o 
   1   7  15      633.29      633.68     21.42 o 
   2   7  15       62.97       42.39     22.17 o 
  -3   8  15      140.22      133.12     20.19 o 
  -2   8  15       45.41       34.44     17.62 o 
  -1   8  15       52.77       47.80     16.77 o 
   0   8  15      537.39      565.88     26.86 o 
   1   8  15       60.17       58.49     23.08 o 
   2   8  15       46.36       21.33     24.26 o 
  -3   9  15       98.85       78.37     23.73 o 
  -2   9  15      278.79      261.30     22.92 o 
  -1   9  15       10.49        8.92     16.34 o 
   0   9  15       30.80       25.39     14.24 o 
   1   9  15        9.94        8.04     26.36 o 
   2   9  15      289.73      331.20     30.25 o 
  -2  10  15      141.94      133.30     19.90 o 
  -1  10  15       52.05       44.37     18.49 o 
   0  10  15      205.14      221.85     20.21 o 
   1  10  15       55.69       58.82     25.46 o 
   2  10  15      136.47      115.91     28.13 o 
  -1  11  15       71.74       79.85     26.53 o 
   0  11  15      265.77      275.25     21.30 o 
   1  11  15       69.79       99.10     26.54 o 
   0   0  16      331.41      339.01     26.60 o 
   1   0  16      130.27      113.29     16.66 o 
   2   0  16        6.26       16.61     15.47 o 
   3   0  16       75.44       98.15     15.65 o 
   4   0  16      345.67      412.32     35.95 o 
   5   0  16       85.34      118.07     25.37 o 
  -5   1  16       26.30       39.18     26.88 o 
  -4   1  16      216.42      222.52     30.77 o 
  -3   1  16       35.12       50.81     14.03 o 
  -2   1  16     1468.78     1448.92     31.75 o 
  -1   1  16      261.21      245.14     18.16 o 
   0   1  16      277.58      224.18     17.78 o 
   1   1  16      229.69      217.16     27.53 o 
   2   1  16     1398.42     1364.94     37.30 o 
   3   1  16       36.24       43.25     14.29 o 
   4   1  16      240.24      198.95     27.58 o 
   5   1  16       29.99       28.86     24.26 o 
  -5   2  16       50.58       59.69     25.44 o 
  -4   2  16      137.13      131.33     26.53 o 
  -3   2  16      800.34      855.22     25.42 o 
  -2   2  16      448.25      397.87     38.12 o 
  -1   2  16      666.11      638.39     30.40 o 
   0   2  16     2501.37     2327.34     39.01 o 
   1   2  16      669.66      670.09     28.79 o 
   2   2  16      471.14      463.27     25.63 o 
   3   2  16      787.27      866.28     46.28 o 
   4   2  16      148.98      143.12     28.26 o 
   5   2  16       52.13       54.41     27.88 o 
  -4   3  16      327.17      353.34     24.96 o 
  -3   3  16       21.52       35.47     12.22 o 
  -2   3  16      116.98      106.30     13.25 o 
  -1   3  16     1630.96     1521.42     49.73 o 
   0   3  16        1.24       24.87     22.04 o 
   1   3  16     1605.63     1596.59    136.68 o 
   2   3  16      111.71      118.15     17.21 o 
   3   3  16       22.33       20.62     14.23 o 
   4   3  16      308.32      263.05     32.95 o 
  -4   4  16      118.41      132.86     21.50 o 
  -3   4  16      152.35      135.01     13.62 o 
  -2   4  16      523.04      500.09     24.41 o 
  -1   4  16      305.83      325.41     24.10 o 
   0   4  16     1003.98     1132.53     43.24 o 
   1   4  16      320.85      375.47     29.70 o 
   2   4  16      535.68      560.07     30.31 o 
   3   4  16      156.69      102.41     28.62 o 
   4   4  16      116.43      129.13     29.19 o 
  -4   5  16       56.69       60.54     19.66 o 
  -3   5  16       90.96      106.00     19.21 o 
  -2   5  16      388.26      406.08     28.23 o 
  -1   5  16        3.93        2.42     15.24 o 
   0   5  16      263.50      265.09     23.42 o 
   1   5  16        0.36       -2.94     23.87 o 
   2   5  16      384.61      439.69     28.62 o 
   4   5  16       70.72       77.16     24.63 o 
  -4   6  16      147.23      177.72     25.74 o 
  -3   6  16       32.54       39.45     19.70 o 
  -2   6  16      123.06      116.03     19.44 o 
  -1   6  16       62.21       38.52     16.81 o 
   0   6  16     1743.62     1741.15     96.92 o 
   1   6  16       57.82       59.58     12.69 o 
   2   6  16      129.68      114.50     24.32 o 
   4   6  16      144.13      196.95     30.69 o 
  -3   7  16      128.46      127.61     20.82 o 
  -2   7  16      777.78      738.87     53.93 o 
  -1   7  16       30.61       30.06     15.39 o 
   0   7  16       54.97       33.97     14.92 o 
   1   7  16       24.55       11.06     23.28 o 
   2   7  16      785.91      920.33     40.89 o 
  -3   8  16      476.58      501.07     29.32 o 
  -2   8  16       32.58       30.61     19.44 o 
  -1   8  16      587.80      587.98     35.67 o 
   0   8  16      131.01      114.43     17.40 o 
   1   8  16      613.47      698.49     38.29 o 
   2   8  16       31.88       45.03     25.51 o 
  -3   9  16        7.46       -8.90     20.63 o 
  -2   9  16       16.89       19.47     18.90 o 
  -1   9  16      343.71      322.81     26.75 o 
   0   9  16       74.55      103.09     16.88 o 
   1   9  16      362.34      385.15     36.49 o 
   2   9  16       16.26       26.50     22.86 o 
  -2  10  16       49.49       45.87     17.17 o 
  -1  10  16       20.55       35.53     17.97 o 
   0  10  16      255.22      243.44     27.56 o 
   1  10  16       17.98       12.91     25.20 o 
   2  10  16       54.75       62.50     25.09 o 
  -1  11  16       78.11       69.31     19.36 o 
   0  11  16       78.82      102.74     34.13 o 
   1  11  16       76.61       46.48     26.56 o 
   1   0  17       59.28       64.12     17.09 o 
   2   0  17     2526.19     2632.83    116.32 o 
   3   0  17        0.36        7.54     13.57 o 
   4   0  17      295.92      303.78     32.78 o 
  -4   1  17      231.92      287.44     34.82 o 
  -3   1  17      420.96      457.21     20.97 o 
  -2   1  17        4.52        7.03     14.74 o 
  -1   1  17      506.23      494.28     22.95 o 
   0   1  17     2173.46     2050.02     38.08 o 
   1   1  17      472.67      458.71     22.81 o 
   2   1  17        4.96        3.11     15.58 o 
   3   1  17      431.48      418.84     35.74 o 
   4   1  17      225.74      277.38     31.78 o 
  -4   2  17       11.66       22.60     22.97 o 
  -3   2  17      421.28      470.95     21.96 o 
  -2   2  17      305.37      281.42     19.32 o 
  -1   2  17      463.35      406.31     21.79 o 
   0   2  17      220.71      286.49     23.12 o 
   1   2  17      513.55      520.48     24.02 o 
   2   2  17      286.09      281.57     20.26 o 
   3   2  17      427.81      472.34     34.79 o 
   4   2  17       15.63       17.30     26.40 o 
  -4   3  17      212.66      239.23     33.81 o 
  -3   3  17      165.20      177.95     17.58 o 
  -2   3  17      160.02      189.04     18.65 o 
  -1   3  17      722.91      661.91     43.74 o 
   0   3  17       71.37       69.59     17.19 o 
   1   3  17      723.42      731.41     60.08 o 
   2   3  17      155.03      156.21     18.09 o 
   3   3  17      176.53      152.30     26.31 o 
   4   3  17      224.19      237.71     32.11 o 
  -4   4  17       27.19       28.11     17.81 o 
  -3   4  17      241.22      278.84     15.75 o 
  -2   4  17      128.44      129.88     17.68 o 
  -1   4  17     1624.03     1584.37     35.52 o 
   0   4  17       28.67       37.93     25.17 o 
   1   4  17     1571.12     1519.87     48.61 o 
   2   4  17      122.49      120.06     29.79 o 
   3   4  17      230.92      223.78     28.97 o 
   4   4  17       24.97       33.88     23.38 o 
  -4   5  17      257.44      299.11     25.86 o 
  -3   5  17      399.95      385.98     25.65 o 
  -2   5  17       58.03       46.29     16.87 o 
  -1   5  17      218.64      219.91     20.04 o 
   0   5  17     1007.01     1010.84     27.80 o 
   1   5  17      210.44      216.85     26.71 o 
   2   5  17       62.41       57.90     23.24 o 
   3   5  17      395.76      341.37     35.70 o 
   4   5  17      254.44      275.99     35.46 o 
  -3   6  17       46.23       55.62     19.48 o 
  -2   6  17     1162.09     1178.12     34.35 o 
  -1   6  17       42.22       43.15     16.27 o 
   0   6  17        7.37       19.71     15.32 o 
   1   6  17       44.78       55.98     25.35 o 
   2   6  17     1199.16     1308.78     46.42 o 
  -3   7  17       98.39       91.11     21.19 o 
  -2   7  17       26.03       39.65     18.14 o 
  -1   7  17       87.04       90.18     18.52 o 
   0   7  17      239.58      236.84     18.87 o 
   1   7  17       78.39       43.53     26.66 o 
   2   7  17       35.72       35.59     24.26 o 
  -3   8  17       73.59       88.06     25.69 o 
  -2   8  17      191.88      177.34     21.86 o 
  -1   8  17      247.02      260.52     21.94 o 
   0   8  17       61.78       46.73     14.89 o 
   1   8  17      246.60      266.49     31.97 o 
   2   8  17      177.66      216.01     30.14 o 
  -2   9  17       67.36       31.81     18.50 o 
  -1   9  17      335.32      322.56     39.12 o 
   0   9  17      131.71      107.88     18.09 o 
   1   9  17      321.83      374.27     36.65 o 
   2   9  17       61.68       64.59     25.06 o 
  -1  10  17      339.00      322.16     36.00 o 
   0  10  17       15.24       41.66     31.30 o 
   1  10  17      338.67      376.13     35.08 o 
   0   0  18      101.11       75.98     25.63 o 
   1   0  18     1110.97     1088.25     30.51 o 
   2   0  18       86.76       85.99     16.40 o 
   3   0  18        2.78        9.54     24.52 o 
   4   0  18      162.42      216.45     31.76 o 
  -4   1  18       65.77       82.53     24.81 o 
  -3   1  18      489.27      554.82     39.64 o 
  -2   1  18      317.13      316.87     20.78 o 
  -1   1  18       84.52       74.87     18.31 o 
   0   1  18       62.48      106.01     18.12 o 
   1   1  18       75.46       76.91     18.55 o 
   2   1  18      303.95      304.68     21.04 o 
   3   1  18      482.08      455.93     38.14 o 
   4   1  18       66.00       54.15     28.22 o 
  -4   2  18      191.95      175.96     31.23 o 
  -3   2  18      219.12      193.26     29.98 o 
  -2   2  18      220.39      230.26     19.57 o 
  -1   2  18      102.96       87.69     17.99 o 
   0   2  18      324.92      264.04     20.19 o 
   1   2  18       89.62       75.66     16.88 o 
   2   2  18      191.31      209.79     18.29 o 
   3   2  18      219.43      200.01     32.43 o 
   4   2  18      197.64      267.01     33.54 o 
  -4   3  18       37.37       57.39     30.02 o 
  -3   3  18       76.79       79.82     30.11 o 
  -2   3  18      120.65      101.02     17.80 o 
  -1   3  18      467.22      427.00     23.56 o 
   0   3  18      266.65      275.92     25.75 o 
   1   3  18      466.08      440.70     23.52 o 
   2   3  18      107.82      105.79     24.67 o 
   3   3  18       78.56       54.66     28.82 o 
   4   3  18       49.63       64.49     26.77 o 
  -4   4  18      332.36      292.16     33.57 o 
  -3   4  18       33.52       36.65     16.88 o 
  -2   4  18      233.37      220.58     16.57 o 
  -1   4  18      366.07      354.21     33.91 o 
   0   4  18       40.80       46.89     24.47 o 
   1   4  18      393.41      376.86     23.65 o 
   2   4  18      251.74      289.34     20.57 o 
   3   4  18       36.24       53.42     29.35 o 
   4   4  18      333.69      318.94     37.21 o 
  -3   5  18      439.81      466.29     26.85 o 
  -2   5  18      121.60       96.01     18.89 o 
  -1   5  18       46.51       52.00     16.29 o 
   0   5  18       42.75       57.28     22.96 o 
   1   5  18       62.16       62.90     23.97 o 
   2   5  18      136.16      152.41     25.63 o 
   3   5  18      433.29      471.60     39.51 o 
  -3   6  18      153.70      152.51     20.69 o 
  -2   6  18       43.66       53.68     20.07 o 
  -1   6  18      299.85      302.64     30.98 o 
   0   6  18      373.44      349.47     20.05 o 
   1   6  18      289.36      330.28     30.36 o 
   2   6  18       45.26       43.34     22.73 o 
   3   6  18      148.37      158.78     30.62 o 
  -3   7  18       76.81       61.46     20.71 o 
  -2   7  18      404.11      452.34     25.40 o 
  -1   7  18       29.09       14.40     16.87 o 
   0   7  18       78.64       75.68     15.98 o 
   1   7  18       20.49       15.42     23.98 o 
   2   7  18      383.12      481.20     34.15 o 
  -2   8  18      150.15      148.04     21.36 o 
  -1   8  18      102.57       94.67     20.00 o 
   0   8  18       77.35      101.76     18.29 o 
   1   8  18      108.77      140.28     31.68 o 
   2   8  18      139.44      128.12     28.34 o 
  -1   9  18       55.49       52.08     16.81 o 
   0   9  18       34.71       38.07     29.95 o 
   1   9  18       46.68       72.38     26.32 o 
   1   0  19       19.54       43.86     17.25 o 
   2   0  19       24.09       40.16     15.45 o 
   3   0  19      211.51      231.69     33.42 o 
   4   0  19        1.98      -18.07     29.48 o 
  -4   1  19       20.72       26.60     29.93 o 
  -3   1  19       43.74       46.75     24.58 o 
  -2   1  19       55.66       70.13     17.39 o 
  -1   1  19      255.09      280.00     21.18 o 
   0   1  19       19.46       43.34     17.91 o 
   1   1  19      262.86      257.31     20.71 o 
   2   1  19       55.97       46.30     17.04 o 
   3   1  19       55.86       37.24     29.65 o 
   4   1  19       24.02        9.31     29.48 o 
  -4   2  19      287.80      351.40     38.88 o 
  -3   2  19      250.06      278.19     35.73 o 
  -2   2  19      142.40      108.01     17.47 o 
  -1   2  19      335.30      305.28     21.41 o 
   0   2  19      653.58      590.61     68.21 o 
   1   2  19      329.53      332.32     22.36 o 
   2   2  19      137.86      135.58     18.90 o 
   3   2  19      264.95      262.60     35.32 o 
   4   2  19      290.14      329.43     37.11 o 
  -3   3  19       84.32      151.02     33.45 o 
  -2   3  19      578.35      612.84     26.32 o 
  -1   3  19       31.31       40.47     16.87 o 
   0   3  19       26.90       28.04     17.13 o 
   1   3  19       31.24       46.75     18.16 o 
   2   3  19      553.82      603.28     42.20 o 
   3   3  19       85.32       83.62     29.64 o 
  -3   4  19      153.70      181.99     30.18 o 
  -2   4  19      130.17      132.02     19.23 o 
  -1   4  19       40.08       29.80     15.46 o 
   0   4  19      186.69      177.21     19.53 o 
   1   4  19       46.79       20.87     17.99 o 
   2   4  19      139.95      152.73     19.15 o 
   3   4  19      142.99      148.33     31.59 o 
  -3   5  19       15.86       26.46     19.43 o 
  -2   5  19       62.85       79.39     17.97 o 
  -1   5  19       94.89       91.93     17.57 o 
   0   5  19       70.97       75.77     24.25 o 
   1   5  19       91.60       77.46     26.18 o 
   2   5  19       83.59       95.19     19.89 o 
   3   5  19       12.65       36.20     23.74 o 
  -3   6  19      151.44      146.10     23.06 o 
  -2   6  19        3.86       -1.12     17.82 o 
  -1   6  19      136.97      147.74     19.99 o 
   0   6  19      159.25      154.12     29.49 o 
   1   6  19      147.29      170.50     29.89 o 
   2   6  19        4.03        6.41     25.08 o 
   3   6  19      146.51      124.94     26.82 o 
  -2   7  19      116.73      117.38     20.47 o 
  -1   7  19      233.75      229.09     34.11 o 
   0   7  19       17.00       17.53     16.20 o 
   1   7  19      246.56      315.43     35.29 o 
   2   7  19      125.54      124.34     27.89 o 
  -2   8  19       24.95       15.67     16.28 o 
  -1   8  19      105.71      112.69     20.94 o 
   0   8  19      412.23      495.43     38.49 o 
   1   8  19      101.43      110.10     26.76 o 
   2   8  19       20.14       25.59     23.39 o 
   0   9  19      116.93      127.77     31.29 o 
   0   0  20     1008.00     1009.37     45.03 o 
   1   0  20      259.62      279.49     22.27 o 
   2   0  20       86.28       87.92     17.02 o 
   3   0  20      121.77      122.80     32.52 o 
  -3   1  20       40.38       20.44     29.83 o 
  -2   1  20      249.09      259.47     22.02 o 
  -1   1  20      309.50      324.52     23.77 o 
   0   1  20      417.51      375.56     26.77 o 
   1   1  20      304.34      330.17     23.70 o 
   2   1  20      251.29      280.02     21.59 o 
   3   1  20       35.97        0.87     29.16 o 
  -3   2  20      217.42      229.07     33.57 o 
  -2   2  20       46.91       48.58     18.19 o 
  -1   2  20      172.47      196.40     19.83 o 
   0   2  20       59.01       67.49     31.81 o 
   1   2  20      186.96      183.80     20.72 o 
   2   2  20       43.74       31.68     20.54 o 
   3   2  20      218.66      219.28     32.58 o 
  -3   3  20       53.50       69.19     25.58 o 
  -2   3  20       21.39       22.83     17.34 o 
  -1   3  20      168.65      169.33     20.78 o 
   0   3  20       55.79       25.94     18.53 o 
   1   3  20      174.66      165.70     20.40 o 
   2   3  20       23.22       17.86     16.31 o 
   3   3  20       56.00       89.91     28.80 o 
  -3   4  20      185.24      220.86     35.78 o 
  -2   4  20      261.77      249.84     30.22 o 
  -1   4  20       91.66       96.60     18.50 o 
   0   4  20      113.88      102.61     19.01 o 
   1   4  20       86.09       93.33     19.69 o 
   2   4  20      274.20      273.67     22.66 o 
   3   4  20      178.28      232.62     34.63 o 
  -2   5  20      315.75      337.32     33.58 o 
  -1   5  20      272.15      268.62     22.94 o 
   0   5  20      195.38      165.56     18.94 o 
   1   5  20      262.40      276.10     47.98 o 
   2   5  20      309.53      374.71     26.12 o 
  -2   6  20       58.66       75.47     20.78 o 
  -1   6  20       91.82       82.83     18.64 o 
   0   6  20      589.35      638.80     42.59 o 
   1   6  20       94.57       76.87     29.29 o 
   2   6  20       59.40       74.65     19.65 o 
  -1   7  20       71.04       64.80     18.47 o 
   0   7  20        6.38        3.99     27.11 o 
   1   7  20       62.47       77.47     26.61 o 
   0   8  20       20.93       -9.71     30.67 o 
   1   0  21        3.12       22.85     16.58 o 
   2   0  21      357.16      377.02     23.43 o 
   3   0  21      145.13      114.40     34.44 o 
  -3   1  21       54.09       -6.59     31.59 o 
  -2   1  21       50.99       48.53     17.76 o 
  -1   1  21       23.28       23.26     16.85 o 
   0   1  21      356.50      398.94     24.99 o 
   1   1  21       16.56       21.77     18.45 o 
   2   1  21       54.05       41.59     17.21 o 
   3   1  21       62.87       68.36     30.97 o 
  -3   2  21       40.01       51.47     32.86 o 
  -2   2  21      157.16      164.33     21.37 o 
  -1   2  21      231.08      202.57     22.17 o 
   0   2  21        6.22       11.80     17.60 o 
   1   2  21      244.15      240.69     22.34 o 
   2   2  21      146.99      165.50     21.07 o 
   3   2  21       37.70       44.79     26.40 o 
  -2   3  21      113.41       92.26     26.00 o 
  -1   3  21      182.77      183.12     20.19 o 
   0   3  21       18.69       17.94     17.12 o 
   1   3  21      193.35      181.50     19.97 o 
   2   3  21      112.91      106.51     20.15 o 
  -2   4  21      105.29       94.48     18.33 o 
  -1   4  21      146.92      127.85     22.36 o 
   0   4  21       27.60       21.98     18.66 o 
   1   4  21      137.83      144.21     19.86 o 
   2   4  21      109.37      116.73     29.57 o 
  -2   5  21       12.22       12.24     18.32 o 
  -1   5  21       50.18       59.08     18.19 o 
   0   5  21      118.00      124.69     19.50 o 
   1   5  21       46.31       64.43     18.35 o 
   2   5  21       11.49       14.06     18.14 o 
  -1   6  21       15.76       25.29     29.04 o 
   0   6  21       54.77       16.33     27.88 o 
   1   6  21       15.73       11.75     19.20 o 
   0   7  21      142.00      140.88     29.93 o 
   0   0  22       59.16       47.91     24.36 o 
   1   0  22       11.69       -0.30     16.59 o 
   2   0  22        5.53        9.17     17.49 o 
  -2   1  22       47.48       43.13     18.71 o 
  -1   1  22       49.93       48.46     18.81 o 
   0   1  22        0.82       10.53     16.56 o 
   1   1  22       51.40       61.45     21.76 o 
   2   1  22       54.57       51.29     18.58 o 
  -2   2  22      108.50      124.78     19.16 o 
  -1   2  22      115.05      117.60     33.57 o 
   0   2  22        0.15        3.54     14.89 o 
   1   2  22      128.57      141.07     19.78 o 
   2   2  22      110.44      148.13     20.14 o 
  -2   3  22       65.57       72.97     19.40 o 
  -1   3  22       47.28       52.85     17.31 o 
   0   3  22      227.50      250.23     22.44 o 
   1   3  22       48.10       59.24     19.79 o 
   2   3  22       66.53       51.34     18.24 o 
  -1   4  22      167.81      177.28     20.70 o 
   0   4  22        7.89       34.72     17.28 o 
   1   4  22      157.80      148.23     21.58 o 
  -1   5  22       15.67       17.06     19.21 o 
   0   5  22       10.98       10.87     19.11 o 
   1   5  22       13.76       19.17     16.35 o 
   1   0  23      145.53      161.44     20.78 o 
  -1   1  23       85.41      128.31     20.34 o 
   0   1  23        0.86      -29.54     29.54 o 
   1   1  23       85.56       80.03     20.82 o 
  -1   2  23       41.90       56.90     19.62 o 
   0   2  23      160.89      159.19     21.15 o 
   1   2  23       39.66       32.83     17.73 o 
  -1   3  23       14.64       22.82     18.38 o 
   0   3  23        2.42       13.41     17.59 o 
   1   3  23       15.23       25.17     19.85 o 
                                                 
